# Supplementary material for: The effect of high altitude on ephedrine content and metabolic variations in two species of Ephedra
Source: Front Plant Sci. 2023 Oct 16;14:1236145. doi: 10.3389/fpls.2023.1236145 (PMC10613977; doi:10.3389/fpls.2023.1236145)
Supplement: Supplementary file 2 [file DataSheet_2.xls]

## Sheet: Table S1, S2
Appendix Table S1 The located information of collected Ephedra samples （Note: The collection of samples was carried out within the visible range, so not every sample site collected the same amount of ephedra, each sample site only 6 samples for testing.）
Sample(Number of Collected)	Specimen	Latitude	Longitude	Altitude/m
S1(14)	E. saxatilis	29.8719	93.6625	3158
S2(11)	E. gerardiana	28.3831	92.7321	3515
S3(9)	E. saxatilis	29.6892	91.1164	3674
S4(10)	E. saxatilis	29.8829	91.1846	3810
S5(8)	E. saxatilis	29.97	91.9222	3971
S6(12)	E. saxatilis	29.7161	92.0341	4091
S7(10)	E. gerardiana	28.8657	89.7255	4222
S8(9)	E. saxatilis	27.6728	89.0917	4267
S9(11)	E. gerardiana	30.4324	91.9411	4293
S10(13)	E. saxatilis	27.6726	89.0925	4356
S11(10)	E. saxatilis	30.0997	91.2808	4466
S12(7)	E. saxatilis	27.6745	89.0903	4484
S13(8)	E. gerardiana	28.8931	90.2084	4861
S14(9)	E. gerardiana	28.4837	87.5625	5200
Table S2 Meteorological factor data (time, air temperature, humidity, soil moisture, atmospheric pressure, rainfall)
DATE	Time	Temperature℃	Humidness	Soil moisture/ mm3·mm-3	Atmospheric pressure/hPa	Amount of precipitationmm/h	Sample
2017-07-01	1899-12-31 13:00:00	23.9	36.3061	0.162	591.211	0.0110772	S1
2018-06-04	1899-12-31 13:00:00	21.7	37.9734	0.139	591.061	0.0161882	S2
2017-07-03	1899-12-31 13:00:00	20.4	39.5388	0.135	590.703	0.00170432	S3
2017-07-05	1899-12-31 13:00:00	22.3	33.3389	0.143	590.353	0.000851229	S4
2017-07-07	1899-12-31 13:00:00	19.6	32.5522	0.177	590.219	0.000851229	S5
2017-07-09	1899-12-31 13:00:00	19.8	25.1897	0.148	589.944	0	S6
2018-06-01	1899-12-31 13:00:00	14.1	25.4344	0.101	590.244	0	S7
2018-06-15	1899-12-31 13:00:00	16.4	23.9095	0.147	590.253	0	S8
2018-06-11	1899-12-31 13:00:00	15.7	27.8728	0.092	590.478	0	S9
2018-06-14	1899-12-31 13:00:00	14.5	28.8244	0.116	590.611	0	S10
2018-06-19	1899-12-31 13:00:00	13.2	25.1715	0.107	590.686	0	S11
2017-07-20	1899-12-31 13:00:00	11.4	29.1527	0.081	590.628	0	S12
2017-07-13	1899-12-31 13:00:00	10.6	20.457	0.087	590.419	0	S13
2018-06-20	1899-12-31 13:00:00	9.7	22.6942	0.074	590.094	0.21557	S14

## Sheet: Table S3
Table S3 listings of 213 compounds with intensities
Metabolite	Library ID	KEGG Compound ID	Quant Mass	Retention time	Mode	S1_1_1	S1_2_1	S1_3_1	S1_4_1	S1_5_1	S1_6_1	S2_1_1	S2_2_1	S2_3_1	S2_4_1	S2_5_1	S2_6_1	S3_1_1	S3_2_1	S3_3_1	S3_4_1	S3_5_1	S3_6_1	S4_1_1	S4_2_1	S4_3_1	S4_4_1	S4_5_1	S4_6_1	S5_1_1	S5_2_1	S5_3_1	S5_4_1	S5_5_1	S5_6_1	S6_1_1	S6_2_1	S6_3_1	S6_4_1	S6_5_1	S6_6_1	S7_1_1	S7_2_1	S7_3_1	S7_4_1	S7_5_1	S7_6_1	S8_1_1	S8_2_1
(-)-Epicatechin	-	C09727	17.19	73	pos 1	5.1129	5.1624	5.1579	5.1278	5.1905	5.3684	5.4802	5.4788	5.6395	5.5398	5.6146	5.6126	6.2717	5.6798	5.5922	5.6473	5.5945	5.7582	5.2958	5.2863	5.4089	5.3988	5.2145	5.0444	5.3518	5.5311	5.4894	5.5291	5.6092	5.3153	5.5215	5.5609	5.4455	5.6309	5.6681	5.7548	5.6437	5.5339	5.7782	5.4985	5.6661	5.512	5.6251	5.5473
(-)-Shikimic acid	-	C00493	15.21	204	pos 2	6.5928	6.6912	6.5751	6.3025	6.2092	6.6071	5.891	6.0821	6.267	6.3807	5.8563	6.0738	5.4799	4.8612	4.6007	6.2427	5.1586	5.0806	4.8669	4.6153	5.0015	5.1876	4.6738	4.893	4.5508	4.5825	4.6204	4.5245	4.4341	4.2499	5.7971	5.7888	6.1305	6.1445	5.4287	6.1718	6.4763	6.6065	6.3335	6.477	6.3961	6.1854	7.0381	7.0632
(R)-(-)-Phenylephrine	-	-	5.98	116	pos 3	2.5229	4.1621	4.4587	4.8382	5.0608	4.2149	2.2456	3.7536	4.9172	2.9919	4.6273	3.0108	4.5031	3.7524	4.3035	2.1805	4.6278	3.4392	3.7562	3.3329	3.0102	2.2005	3.8701	3.5743	2.7605	2.1745	2.1549	2.8152	2.311	1.9842	4.2805	4.7646	4.5891	3.7731	2.2984	3.8312	2.1185	2.6025	2.5269	2.5638	3.3303	3.1429	2.779	1.977
1,1,1-Trimethyldisilane	-	-	6.33	73	pos 4	3.9561	4.919	3.8715	4.2292	3.8266	4.6878	4.4848	4.6374	4.3573	3.801	4.4491	4.3799	4.7142	3.6917	3.8214	5.4376	4.9269	3.9939	5.317	5.2021	5.5651	5.5405	5.1509	5.2263	4.1768	4.8309	5.0818	4.6159	4.7984	4.8106	4.2895	4.4556	4.1274	4.1873	4.5609	4.2222	4.4064	4.475	4.017	4.3472	4.2646	4.1157	3.4885	3.456
1,2-dihydroxycylohexane	-	-	3.66	147	pos 5	5.2044	5.151	5.0354	4.9266	4.975	0	5.311	5.2877	5.0133	5.2042	5.1625	5.2096	5.4093	5.412	5.4066	5.4198	5.2032	5.6181	5.0956	4.9491	5.2714	5.3981	5.0223	4.9905	5.0378	5.1877	5.2713	5.3618	5.3987	5.2199	4.8786	5.0305	4.8869	4.9598	5.1847	4.961	5.2683	5.1408	5.2624	5.1963	5.2293	5.1171	5.1713	5.2484
1,5,5-Triethyl-3-methyl-3,4-dihydroformazan	-	-	4.84	58	pos 6	5.1019	5.0654	4.9158	4.794	4.859	5.0165	5.1522	5.2158	4.9235	5.1485	5.0649	5.1447	5.3298	5.3174	5.3346	5.3294	5.1347	5.6139	5.0382	4.8767	5.2404	5.3746	4.963	4.9334	4.9887	5.099	5.2525	5.3184	5.3163	5.2267	4.8664	5.0388	4.8502	4.8627	5.265	4.8271	5.2194	5.1238	5.1331	5.1851	5.1749	5.0463	5.5189	5.585
1,6-Anhydroglucose	-	-	14.1	103	pos 7	4.9149	4.8345	4.7099	4.5737	4.7535	4.7655	4.894	4.965	4.9415	5.3506	4.9929	5.2326	4.6136	4.1778	4.2459	5.4076	4.5488	4.8163	4.8721	4.7289	5.2033	5.3401	4.809	4.7962	4.5436	4.7433	4.5129	4.6787	5.0993	4.682	5.2475	5.3171	4.1867	4.534	4.9077	4.6153	5.0925	5.0459	5.0083	4.5928	5.099	4.8718	5.0644	5.3369
1-Kestose	HMDB0011729	C03661	20.64	217	pos 8	5.1798	5.1168	4.9785	4.8479	4.8895	5.0224	5.1712	5.437	4.3508	4.4749	4.1284	0	5.0267	4.8597	4.5807	5.3107	4.6456	5.0819	5.4752	5.4625	5.9084	5.804	5.8287	5.6617	6.2514	5.8073	5.6244	5.7325	5.6775	5.7758	4.8066	5.4323	4.8107	4.9784	4.9272	4.6876	5.322	4.7144	5.2013	4.8853	4.6413	4.5757	4.9622	4.8306
2,3,5,6-Tetramethylpyrazine	-	-	5.98	72	pos 9	5.3894	5.4011	5.2643	5.0786	4.9265	5.4547	4.7984	5.5646	4.9642	5.4949	5.0864	5.0054	4.7158	4.6381	4.6663	4.2863	5.8602	4.7711	4.1844	4.1772	4.2028	4.0497	3.8887	4.376	4.1384	4.2626	4.3339	4.3943	3.257	4.3122	5.4835	5.4078	4.9155	5.1913	3.5147	5.1763	4.6706	3.5604	4.822	3.6799	5.1243	4.8776	4.8229	4.7317
2,3-Dihydrokaempferol	-	C00196	14.48	355	pos 10	2.4048	4.2745	3.857	4.4529	4.3687	3.9411	2.2131	3.2275	4.2614	1.8756	3.762	2.2854	5.3338	4.2364	3.924	2.4035	4.9133	2.2705	4.069	3.8916	2.1111	2.0958	4.4293	4.5924	5.1535	5.0684	4.813	5.2802	4.346	4.9334	4.5074	3.9822	3.9055	3.827	1.9587	3.9859	3.7962	3.9395	4.1643	1.9228	4.2899	4.1653	3.1318	1.9499
2-Aminoadipic acid	-	C00956	14.15	260	pos 11	2.8209	3.4759	3.4963	3.5668	3.6146	3.5345	3.4849	3.5333	3.5002	3.5266	3.6459	3.5461	3.8665	3.7022	3.9159	3.1837	4.5166	3.2844	3.2794	3.0845	3.1451	3.2445	3.275	2.9848	3.2887	3.4499	3.2267	3.6044	3.237	3.3141	3.2485	3.6262	3.4172	3.5451	4.0261	3.6195	3.2989	3.2234	3.4859	3.299	3.6801	3.4829	3.285	3.1424
2-Aminoethanol	-	C00189	8.55	174	pos 12	1.9108	5.1927	5.7793	5.4139	5.5492	5.1252	2.3085	4.5193	5.1965	2.2745	5.4942	2.029	3.8609	3.7488	3.8842	2.2843	4.027	2.3659	3.3692	3.2892	2.2063	2.191	3.7574	4.3383	3.2672	3.223	2.2586	3.3048	2.4149	3.4253	5.3797	5.5801	5.3186	5.6675	2.2752	5.4371	2.2222	2.0082	5.0259	2.827	5.5519	5.1943	5.3698	2.0449
2-Coumaric acid	-	C01772	15.13	293	pos 13	3.4718	2.7073	2.918	2.3237	3.0365	3.1097	3.0392	3.2908	3.801	4.0193	3.7469	3.57	4.5314	4.3478	4.082	4.4782	4.3979	4.7819	3.1637	2.878	3.3263	3.7341	3.4429	3.3948	4.4654	3.2075	3.372	3.5978	3.2067	3.4084	4.0434	4.0321	4.0156	3.8408	3.7269	3.9457	3.0614	3.1873	2.6169	2.9146	3.4536	3.1498	3.2041	3.9107
2-Ethoxyethyl acetate	-	-	5.07	43	pos 14	5.2046	5.147	5.0077	4.8913	4.9513	5.0915	5.244	5.2999	5.0228	5.235	5.1726	5.24	5.4337	5.424	5.4504	5.4521	5.2602	5.733	5.1376	4.9938	5.3742	5.5046	5.0752	5.0466	5.0571	5.173	5.3275	5.3841	5.4586	5.2871	4.9781	5.1563	4.9768	5.0134	5.3742	5.0375	5.3552	5.2645	5.2684	5.3134	5.2912	5.1604	5.5675	5.6312
2-Heptanone	HMDB0003671	C08380	3.59	58	pos 15	2.9095	5.3747	5.6289	5.6372	5.6421	5.5137	4.8694	5.345	5.198	5.6075	5.4712	5.4617	4.0718	3.8987	4.1751	4.3624	3.9626	4.1378	3.688	3.4533	3.9752	3.9028	3.9676	4.6635	4.0579	4.1823	4.2471	4.3371	4.0119	3.0688	5.454	5.5939	5.5525	5.4222	3.0316	5.4113	5.2891	2.8169	5.4165	3.0241	5.5908	5.1488	5.0712	5.2154
2-Hydroxybutyrate	-	C05984	9.52	156	pos 16	1.8106	1.7514	3.146	2.8811	2.8779	2.6784	2.2075	1.9008	2.37	1.87	2.5992	2.455	4.1868	4.7458	4.3848	2.2341	3.8987	3.0295	2.8748	2.0097	3.3227	2.9841	2.7249	2.4122	3.2132	3.3688	3.6457	3.655	2.3195	3.632	2.9853	3.3533	1.7915	1.9579	1.9531	1.9583	2.1213	1.9078	2.2049	1.9172	2.0502	1.9656	2.3558	1.9443
2-Hydroxyisobutyric acid	-	-	5.69	131	pos 17	3.3976	3.2414	3.1362	3.162	3.0521	3.2242	3.5105	3.4626	3.0296	3.0852	3.0745	3.1735	4.4825	4.4684	4.5791	4.3218	4.2946	4.7606	3.5179	3.4616	3.6623	4.2747	3.8453	3.5851	4.2953	4.3959	4.2681	4.5084	4.489	4.3699	3.0978	2.8637	2.8724	3.2949	3.2427	3.0082	3.4551	3.4674	3.4584	3.2801	3.112	2.9761	3.112	3.787
2-hydroxypentanoic acid	HMDB0001863	-	6.88	145	pos 18	3.207	3.4513	2.9208	3.026	3.0497	3.3364	3.2503	3.3969	3.108	3.3349	3.245	3.2702	3.1014	2.767	2.6799	3.4554	2.7784	2.2897	3.0595	3.0464	3.3051	3.4196	3.0972	3.1797	3.5427	3.6179	3.5387	3.6782	3.7264	3.6329	2.8775	3.023	2.6961	3.0044	3.3016	2.9957	3.1266	3.1657	3.1724	3.2998	3.123	2.9513	2.8499	3.0934
2-Hydroxypyridine	HMDB0013751	C02502	5.29	152	pos 19	5.0217	5.1269	4.9521	4.8347	4.8907	5.2261	5.1359	5.3037	4.9656	4.7963	5.0959	5.1608	4.5285	4.5565	4.4798	4.9224	4.7695	4.7285	4.7263	4.5484	5.0075	4.896	4.5108	4.7005	4.6335	4.8556	4.8687	4.9218	4.2588	4.937	4.8729	5.0577	4.8775	5.0151	3.6567	4.6813	4.7708	5.1217	5.0861	3.6203	5.1697	4.9993	5.1987	4.8822
2-methylglyceric acid	-	-	10.07	103	pos 20	4.4148	4.3162	4.1436	4.094	4.0637	4.2025	4.5913	4.4604	4.1912	4.5292	4.425	4.4473	4.6464	3.8776	3.7102	4.0657	3.9675	4.0344	4.2131	4.1154	4.5422	4.6328	4.1658	4.2031	4.9936	4.9963	5.0438	5.1712	5.2612	5.1984	3.8291	3.983	3.62	3.868	4.1019	4.0476	4.2722	4.3565	4.1686	4.2151	4.3623	4.0992	4.2577	4.0785
2-Oxoglutaric acid	-	C00026	12.53	129	pos 21	4.5465	4.6225	4.453	4.418	4.5515	4.5858	4.2935	4.6014	3.9028	4.4847	4.1253	4.6533	4.5232	4.5874	4.5078	4.966	4.6945	4.421	4.7512	4.598	4.8035	5.06	4.9125	4.7891	5.2412	5.2887	5.3463	5.4517	5.1864	5.3274	4.5646	4.633	4.3703	4.2305	4.5344	4.503	4.5846	4.6159	4.6445	3.8258	4.7842	4.536	4.455	4.1675
2-Picoline	-	C14447	3.24	93	pos 22	3.3807	3.515	3.0739	3.1391	3.2843	3.5147	3.8187	3.6097	3.8086	3.7306	3.5691	3.9488	4.272	3.0443	3.5314	3.6644	4.038	3.9891	4.173	4.0241	4.0364	3.9968	3.8452	3.7816	3.9173	4.4386	4.6649	4.5308	4.0708	4.0343	3.187	3.3719	3.7565	3.3723	4.7514	3.8209	3.1375	3.1963	3.863	3.6617	3.6395	4.0093	3.2214	3.2543
2-Propanol	-	C01845	3.16	45	pos 23	4.7044	5.353	6.4706	6.5681	6.5981	5.5842	4.3977	5.3289	6.6545	4.6884	6.8073	4.4078	7.2392	7.3552	7.1777	4.8424	7.0604	4.9821	6.9949	7.0407	4.7244	5.0199	6.8761	6.7026	6.9411	7.2611	7.2979	7.2694	4.8865	6.9975	6.6026	6.832	6.7586	6.81	3.8864	6.9172	4.8	4.833	5.8139	4.1791	6.9942	6.9438	6.1505	4.9643
3,4-Dihydro-2H-pyran	-	-	3.81	84	pos 24	4.6385	4.582	4.4567	4.3524	4.3898	4.5409	4.7219	4.7405	4.4473	4.6572	4.5923	4.6149	4.8057	4.8449	4.8568	4.8459	4.6021	5.0758	4.5567	4.3872	4.7588	4.8245	4.4815	4.4319	4.5215	4.6023	4.6949	4.7658	4.9025	4.6906	4.3401	4.5041	4.3333	4.413	4.5728	4.3908	4.7392	4.6157	4.7382	4.5986	4.6763	4.5495	4.1837	4.2296
3-dehydroshikimic acid	-	-	14.99	73	pos 25	4.1282	4.5709	3.799	4.7318	4.7489	4.9525	5.3588	5.4118	4.675	5.1295	5.0858	4.2661	6.1376	5.1155	5.1168	6.463	5.8578	5.0332	5.2016	5.1996	5.58	5.6464	5.418	5.4556	4.9499	5.028	5.1598	5.1807	5.3032	5.2182	5.4327	5.5552	4.646	4.689	4.6409	4.8576	5.0309	5.4581	5.3015	5.2205	5.4855	4.1345	4.8888	4.5497
3-Hydroxy-3-methylglutarate	-	C03761	12.87	73	pos 26	4.9686	4.9862	0	4.6451	4.7148	4.7867	5.0454	5.3166	5.0601	0	5.1876	5.0285	5.2442	4.6895	4.608	5.6519	4.8966	4.6455	5.2967	5.2031	5.5449	5.4717	5.31	5.297	5.2648	5.2905	5.2439	5.3346	5.3959	5.3454	5.046	5.0789	4.9182	4.7782	3.8971	4.8657	4.9857	5.1372	4.9456	4.7632	5.2123	5.0231	4.8827	4.5797
3-hydroxybutyric acid	HMDB0000357	C01089	3.97	145	pos 27	3.1885	4.605	4.3375	4.2712	4.2087	4.5232	3.1607	4.3159	4.2783	3.2889	4.3321	3.2304	4.5935	4.6072	4.5533	3.3853	4.4908	3.6102	4.4584	4.507	3.2296	3.3976	4.2829	4.2767	4.4985	4.7977	4.7819	4.6998	3.3105	4.3814	4.3971	4.396	4.3392	4.4123	3.2995	4.3751	3.2321	3.0864	5.0121	3.119	4.5995	4.3259	4.7672	3.3761
3-Hydroxyisovaleric acid	HMDB0000754	-	7.73	131	pos 28	4.951	3.252	3.107	4.9073	3.0185	3.224	3.5442	3.4631	3.1127	4.9387	3.435	4.8351	4.3351	3.8782	4.0889	4.5809	4.6608	3.8168	3.7506	3.6895	4.0845	4.4771	3.9814	3.918	4.2546	4.4514	4.445	4.5295	4.4824	4.401	3.1423	3.4424	3.0664	3.3329	3.3278	3.114	3.7032	3.6113	3.5999	3.4831	3.2757	3.2888	3.2972	3.153
3-hydroxypropionic acid	-	C01013	6.8	177	pos 29	3.4633	3.4174	3.2979	3.1877	3.2819	3.4179	3.1663	3.4126	3.2743	3.5208	3.3978	3.3392	3.7199	3.321	3.4289	3.6645	3.2764	2.2789	4.1219	4.0702	4.3698	4.2575	4.151	4.0481	4.3066	4.2785	3.9934	4.4332	4.2348	4.3035	3.154	3.3348	3.1137	3.1474	1.9698	3.2289	3.2084	3.4344	3.2358	1.9728	3.4278	3.3918	3.508	3.1591
3-Methoxy-4-hydroxymandelate	-	C05584	15.46	297	pos 30	4.5303	4.4149	4.0283	4.1851	4.1302	4.0804	4.5788	4.7371	4.1861	4.6719	4.3401	4.4158	4.7423	3.5962	3.6799	4.7156	4.3269	3.7442	4.3242	4.1099	4.5089	4.9193	4.5814	4.5726	5.0094	5.0462	4.9464	5.2136	5.0212	5.0354	4.1026	4.0847	4.055	4.2348	3.7894	4.2657	4.673	4.6313	4.6459	4.6976	4.7072	4.4754	3.2124	3.516
3-Methyl-1-propyl-2-pyrazoline	-	-	5.8	97	pos 31	1.8079	1.7544	2.0569	1.6072	2.359	2.0456	2.2047	2.8826	2.6967	3.2219	2.2813	3.0623	4.0435	3.723	3.7048	2.1805	2.8012	2.2621	3.082	3.4767	3.2169	2.3597	3.3193	2.5639	3.6902	3.9648	3.835	4.7071	2.3138	1.9334	1.804	1.8659	1.7832	1.9551	2.9053	1.9336	3.2739	1.905	3.389	1.9144	3.4225	1.9122	2.3217	2.7563
3-Methylglutarate	-	-	11.05	147	pos 32	4.0537	4.0403	3.8186	3.81	3.7577	3.8608	4.3247	4.2313	0	4.15	4.0439	4.266	4.9956	4.9028	4.8804	4.9584	4.79	4.92	4.4748	4.3219	4.6976	4.9738	4.5885	4.5736	4.9484	4.999	4.9413	5.0788	4.9823	5.1201	3.6638	3.7912	3.6559	3.9227	3.7458	3.888	4.3488	4.2865	4.2486	3.7581	4.3605	4.102	4.0207	3.9266
4-Hydroxybenzoic acid	HMDB0000500	C00156	13.1	267	pos 33	5.2734	5.406	5.1304	4.92	4.9175	5.0258	4.7851	4.9479	5.0901	4.7293	4.8365	4.8996	5.0133	4.7009	4.6534	5.0429	4.8753	4.824	4.5694	4.5622	4.971	5.1253	4.8856	4.8336	5.1278	4.8987	4.721	4.9535	4.7912	4.8007	5.0644	5.2233	5.1112	4.6464	4.6705	4.787	4.9245	4.9109	4.8722	4.4546	4.9696	4.7776	5.5931	5.088
4-Hydroxybenzyl alcohol	HMDB0011724	C17467	10.78	72	pos 34	3.334	3.1142	3.8458	2.7219	3.5679	3.7944	3.9781	3.4812	2.9247	4.0349	4.254	1.3831	4.7822	3.9349	3.845	5.2853	3.8536	4.1986	2.8593	4.0808	4.3058	4.6867	2.8642	4.2587	3.6222	3.7444	3.5132	3.5902	4.5924	3.5169	3.0802	3.2079	3.6285	3.0366	5.9453	3.1252	3.8837	3.6125	3.7201	3.7832	3.6696	3.5817	3.3899	4.3391
4-Hydroxymandelate	-	C11527	14.33	267	pos 35	4.3284	4.2295	3.8453	3.9348	3.9526	3.9592	4.4837	4.5254	4.153	4.3916	4.2554	4.3869	4.7234	4.1033	3.8155	4.6872	4.1313	4.3644	4.3793	4.193	4.6017	4.8014	4.4457	4.4562	4.8249	4.8759	4.1882	4.4711	4.9792	4.128	3.8392	3.9407	3.7595	3.9752	3.3202	4.0579	4.3837	4.3648	4.2915	4.4525	4.363	4.1442	3.4773	3.3872
4-hydroxymandelic acid	-	C11527	11.3	267	pos 36	4.3764	4.337	3.9807	4.0867	4.0668	3.9719	3.4439	3.5679	4.2761	4.0373	3.5353	4.0156	3.6828	2.0587	2.0757	2.8381	1.9902	2.2649	3.1087	3.0649	3.5194	3.4053	3.2091	3.0513	3.3285	3.066	3.237	2.9592	2.8855	2.8377	2.7067	2.8357	3.3996	2.8966	2.295	3.2486	2.2108	3.0061	2.205	2.8684	3.0424	2.6368	3.5327	3.5446
4-Hydroxyphenethyl alcohol	-	C06044	12.45	179	pos 37	4.8945	4.7903	4.8638	4.8667	4.8482	4.4274	4.4035	4.564	5.0059	4.5063	4.7407	4.5123	5.2312	4.2798	4.5023	5.9472	4.9752	4.118	5.6263	5.507	5.5769	5.7271	5.6022	5.5819	5.4527	5.6022	5.9157	5.8595	5.807	5.7951	4.5061	4.7085	4.6295	4.4099	3.2914	4.5396	4.546	4.6599	4.3348	4.2293	4.4869	4.3116	4.0849	4.0299
4-Hydroxyphenylacetic acid	-	C13636;C00642	13.24	73	pos 38	4.6238	4.4529	5.2923	5.2416	5.1972	4.374	4.3233	4.254	4.3839	4.6272	5.1076	3.8464	4.8699	4.6104	4.9185	4.9107	5.2578	4.714	4.7099	4.5477	4.7947	5.0324	4.7081	4.7714	5.1725	5.2598	5.3794	5.4678	5.2443	5.3534	5.3222	5.3646	4.7717	4.4636	2.7673	4.5117	4.7276	4.7544	4.702	4.1831	4.9437	4.7104	3.9436	3.3286
4-trimethylsilylphenol	-	-	5.53	151	pos 39	5.401	5.433	5.0252	4.92	5.2671	5.1801	5.6494	5.33	4.9565	5.3959	5.3753	5.7832	5.7436	5.4884	5.6265	5.6818	5.4183	5.3763	5.5418	5.0262	5.3934	5.8082	5.4707	5.6389	5.1914	5.3782	5.5856	5.5566	5.2346	5.2688	4.9875	5.1733	4.6764	4.8811	5.2229	4.8796	5.3954	4.8519	5.3432	4.8615	5.2211	5.095	5.3188	5.3424
5,6-Dihydrouracil	-	C00429	6.77	73	pos 40	4.3377	4.8906	5.4926	5.3793	5.4126	4.7958	4.6134	5.297	5.5674	4.5457	5.7045	4.2472	6.3498	6.3102	6.4848	4.5351	6.0548	4.6769	6.0094	5.8927	4.777	5.1988	5.9505	5.9527	5.9851	6.0483	6.2506	6.203	4.6586	6.3769	5.7796	5.9274	5.8798	5.8068	3.9533	5.9458	5.082	4.2813	5.9478	4.0064	6.0947	5.9449	5.4117	4.0348
5-Aminolevulinic acid	HMDB0001149	C00430	10.01	44	pos 41	5.3605	2.4135	3.1247	2.8409	2.9342	2.7442	5.8331	3.3092	2.8942	4.7384	2.7706	5.0907	3.1642	3.0556	3.5744	4.1394	3.2768	4.6915	3.0615	3.4669	4.2585	4.0698	3.4689	3.6242	3.6411	3.2746	3.3607	3.2982	4.0852	3.15	2.99	2.8046	3.2514	2.8472	4.1769	3.763	3.6795	3.3089	3.3714	2.9707	3.3422	3.305	2.7678	3.261
6-Amino-1-methyluracil	-	-	13.32	342	pos 42	4.4154	4.469	4.3716	4.3554	4.4234	4.5047	4.6675	4.643	4.5661	4.7512	4.8804	4.7788	4.9279	4.814	4.75	4.7368	4.6191	4.804	4.4677	4.4806	4.5437	4.6629	4.4426	4.2307	4.6055	4.7374	4.7154	4.7527	4.77	4.6648	4.593	4.5956	4.5408	4.6996	4.9254	5.3653	4.6586	4.5685	4.8123	4.5583	4.8174	4.6752	4.6772	4.6746
Salicylic acid	-	C01405	11.76	267	pos 43	2.0101	4.3919	4.1931	3.7758	3.5872	4.0502	2.2075	3.6337	4.2578	2.9436	3.6491	2.7535	3.6098	2.7669	3.3486	2.1833	2.7183	2.2649	3.3371	3.0387	2.1055	2.0902	3.1442	3.2071	3.1042	2.583	2.9628	3.2721	2.3138	3.1835	3.5589	3.3561	3.6427	3.6521	1.9531	3.7006	3.8156	3.3238	4.2846	1.9172	4.6826	4.3671	4.6194	1.9444
Adenine	HMDB0000034	C00147	15.78	264	pos 44	3.0768	3.6414	5.1026	4.8571	4.7299	3.4096	3.4426	3.1587	5.051	2.9659	4.8422	2.8544	4.424	3.8626	3.9966	2.9017	4.5272	2.3029	3.7966	3.7434	3.3017	2.7036	3.8117	4.2124	3.0136	2.8482	2.9636	3.3712	2.408	3.2081	4.9485	5.0771	4.7575	4.9465	4.4639	4.7814	3.4449	3.5523	2.876	3.0393	5.0486	4.7901	3.387	2.3409
Adenosine	HMDB0000050	C00212	22.6	236	pos 45	2.8533	4.5086	4.5767	4.5189	4.5176	4.6228	3.1447	3.55	3.7524	2.8996	4.0542	2.9344	3.7288	3.6778	3.6246	2.7523	3.6536	3.1026	3.122	2.4957	3.1224	2.8886	3.0896	3.5098	3.0562	3.0771	3.2426	3.3065	2.3467	3.1786	3.0277	3.1102	3.6742	3.5416	2.7446	3.6266	2.7733	2.9244	3.4571	2.9081	3.87	3.641	3.604	2.356
adrenaline	-	C00788	11.33	116	pos 46	3.2213	3.7917	7.0603	7.0429	6.9809	4.0913	3.5818	3.7632	6.9676	3.7126	5.0389	3.515	5.3612	5.8249	5.1359	3.9288	6.5515	3.4717	6.8208	6.7597	3.9976	3.8027	6.8051	6.8353	4.3916	4.163	3.1521	3.7723	4.0752	3.8088	5.817	6.3472	6.7861	6.1852	3.5928	5.6102	3.2575	3.4827	3.0735	3.4451	3.8622	4.0722	3.9962	3.7838
allantoic acid	HMDB0001209	C00499	17.83	259	pos 47	3.4887	5.6802	5.7149	5.4239	5.2893	5.1673	2.2046	3.5158	5.4497	3.7456	5.0456	3.5478	4.1016	3.7289	4.0562	3.6201	4.546	3.0836	3.4046	3.1833	3.5755	4.2594	4.0233	4.2148	4.1028	4.0506	3.6452	4.213	4.0711	4.1635	5.8875	5.7514	5.2196	5.5322	2.6555	5.7197	3.7629	3.2839	3.3162	3.2716	5.2081	4.9022	3.7747	2.9243
alloxanoic acid	-	-	16.09	331	pos 48	4.2475	4.3542	5.2309	5.3962	5.3038	4.2015	4.2332	4.5283	5.7102	4.3973	4.7208	3.991	4.4664	4.2599	4.5761	4.1275	4.8287	3.781	4.2823	4.1268	4.2579	4.2738	4.3363	4.5267	4.0993	4.073	4.1085	4.2113	4.1086	4.1186	5.3697	5.5952	5.247	5.2679	4.2647	5.5333	4.178	4.1692	4.1335	4.0041	5.4535	5.54	4.068	4.3891
alpha-Lactose	HMDB0000186	C00243	18.61	319	pos 49	4.7092	4.6292	4.5087	4.3484	4.4411	4.6537	4.4612	4.7201	4.2711	4.706	4.385	4.6625	4.2981	4.1442	4.1805	4.4497	3.7774	4.3542	4.3313	4.1834	4.5581	4.7919	4.4012	4.5067	4.2304	4.1895	4.3883	4.268	4.4446	4.4912	4.2435	4.3441	3.9352	3.9049	4.4844	4.0054	4.7566	4.5107	4.5562	4.5742	4.5861	4.4361	4.5104	4.4817
Amantadine	HMDB0015051	C06818	3.6	166	pos 50	4.5731	4.5172	4.3998	4.3038	4.3684	4.4665	4.6157	4.6526	4.382	4.5699	4.5324	4.5529	4.794	4.78	4.8033	4.7247	4.5762	5.0212	4.4622	4.3405	4.6994	4.8061	4.3677	4.3471	4.3203	4.4684	4.5905	4.6022	4.4893	4.4621	4.2466	4.4224	4.2655	4.2982	4.0863	4.3332	4.4822	4.4759	4.4688	4.5262	4.5792	4.415	4.9004	5.0313
Benzaldehyde	HMDB0006115	C00261	4.41	106	pos 51	3.4937	3.3249	3.1389	2.8519	3.1784	3.2202	3.686	3.8147	2.9876	4.1732	3.6827	3.4598	2.0979	2.9159	2.5032	3.4622	2.3449	3.5245	3.1142	3.12	3.8121	3.879	3.2887	3.2767	3.291	3.1873	2.4848	3.3837	3.3273	3.0199	3.1039	3.136	3.039	2.9167	5.0768	3.2194	3.2552	3.0238	3.1778	3.3141	2.2472	2.9823	3.0238	3.9788
Benzoic acid	HMDB0001870	C00261;C00539;C09815;C00180	8.23	179	pos 52	4.4023	4.4065	4.291	4.1351	4.2321	4.6936	4.3911	4.3379	3.9946	4.836	4.4983	4.2178	4.4213	4.1752	4.2826	4.3547	4.2657	4.3632	4.6251	4.4746	4.7864	4.7572	4.4931	4.496	4.3383	4.3647	4.3627	4.254	4.2117	4.2412	4.7911	4.9094	4.5158	4.899	5.1632	4.9009	4.5457	4.4206	4.5123	4.191	4.7531	4.6117	6.5227	6.332
Benzonitrile	-	C09814	4.69	103	pos 53	2.4899	2.8878	2.8732	3.0509	3.0043	3.01	3.9515	3.433	3.0643	3.4097	2.9314	3.7347	3.5419	3.464	3.7118	3.962	3.3991	3.7417	3.5606	2.8758	3.7726	3.9531	3.4301	3.3454	3.0805	3.2164	3.5483	3.6274	3.442	3.2596	2.2742	3.0788	2.6107	2.6155	3.8027	3.2398	3.3075	3.1844	3.338	3.0944	3.3963	2.806	3.0118	3.5549
benzylalcohol	-	C03485	6.94	91	pos 54	3.8968	3.8229	3.7424	3.7386	3.636	3.8301	4.2521	4.4009	4.1231	3.7278	4.3867	4.0497	4.0756	3.4794	3.8355	5.6618	4.0961	3.4438	3.7363	3.7037	3.982	3.6646	3.5264	3.7131	4.4566	4.4784	3.5182	4.1136	3.6408	3.6941	3.64	3.734	3.6936	3.9728	4.2219	3.9301	3.7473	3.8641	3.7481	2.6444	4.2628	4.0138	2.9046	3.6765
biphenyl	HMDB0034437	C06588	9.91	154	pos 55	1.8431	3.4744	3.7247	3.6371	3.4621	3.3351	2.2403	1.9334	1.7706	1.9025	2.9862	1.9611	3.5787	3.9248	3.9725	2.2161	3.471	2.2977	3.5911	3.4836	2.2815	2.6078	3.0784	3.0756	1.9754	2.2072	2.1904	2.2072	2.3466	1.9688	3.2754	3.3291	3.2331	1.9905	1.9857	2.5332	2.1541	1.9404	2.2377	1.9498	2.0829	1.9476	3.2046	1.977
Butylbis(trimethylsilyl)amine	-	-	6.1	174	pos 56	2.7403	3.1521	3.708	3.2019	3.2641	3.2186	0.8494	2.6962	3.5362	3.1305	4.024	0.6206	2.8671	0.724	0.7379	0.8286	4.0144	0.8994	0.5447	0.62	0.7627	0.75	2.5721	2.8396	0.6316	0.821	0.8067	0.821	0.9426	0.6265	2.8813	3.052	3.6368	4.2124	0.6397	3.6753	0.776	0.6048	3.1046	0.6119	3.499	3.2098	3.94	0.6329
Cadaverine	HMDB0002322	C01672	6.98	174	pos 57	1.8079	1.9831	3.2327	2.9237	2.9758	1.7429	2.2047	1.8981	3.7176	1.9467	4.113	1.9258	2.7641	2.0671	2.0728	2.1805	3.7427	2.2621	1.8243	1.9249	2.1027	2.0874	2.1268	2.6083	1.94	2.1717	2.1549	2.1717	2.311	2.6137	2.7922	3.5388	3.2653	3.3647	1.9504	3.3033	2.1186	1.905	2.2707	1.9144	3.9179	3.7357	3.739	1.9416
catechin	HMDB0002780	C09727;C06562;C17590	15.52	368	pos 58	4.407	4.4244	4.2955	4.2205	4.3114	4.5034	4.8245	4.8365	4.6102	4.8397	4.8795	4.8893	4.9589	4.9009	4.8549	4.891	4.6555	4.9732	4.5359	4.5043	4.6751	4.7559	4.4663	4.3565	4.6256	4.799	4.8036	4.8288	4.9298	4.6553	4.595	4.6312	4.5582	4.6882	4.7747	4.7724	4.8579	4.724	4.9538	4.7141	4.8735	4.7063	4.5954	4.6318
L-Epicatechol	-	C00090;C15571	10.33	239	pos 59	4.4759	4.4362	3.9936	0	4.2197	4.1325	4.4832	4.4943	3.9418	4.4359	4.1498	4.3282	3.6751	3.1329	2.7757	3.4863	3.1766	3.2432	2.5397	2.6266	2.8304	3.2011	2.7975	2.8703	3.303	3.0973	3.0162	3.3582	3.0561	3.1694	3.2055	3.3448	3.5287	3.7535	4.0286	3.8289	4.0496	3.9053	4.2432	3.6007	4.2134	3.9832	3.5153	3.4037
Chloroacetic Acid Butyl Ester	-	-	3.63	57	pos 60	4.9161	4.8736	4.7893	4.6357	4.6839	4.8481	5.0426	5.0125	4.7444	4.9528	4.9017	4.9534	5.149	5.1407	5.1558	5.1721	4.9612	5.3889	4.8526	4.7291	5.0417	5.1701	4.7827	4.7502	4.7975	4.939	5.0395	5.1107	5.1784	4.9952	4.6349	4.8156	4.6458	4.7259	4.9367	4.7312	5.0359	4.9084	5.033	4.9667	5.0054	4.8576	4.6488	4.7191
cis-Aconitic acid	HMDB0000072	C00417	14.49	147	pos 61	5.1501	5.2804	5.1529	5.1543	5.1259	5.3164	4.9909	5.266	5.2103	5.2634	5.1459	5.2287	5.1642	5.0858	5.1753	5.4321	5.0108	4.8532	5.3912	5.0954	5.199	5.2526	5.3357	5.2931	4.2004	5.0972	4.4164	4.4214	3.9158	3.8272	5.208	5.3316	5.3109	5.155	5.0186	5.2129	4.6558	4.5055	4.5461	5.4306	4.989	4.7275	5.3481	4.7063
Citramalic acid	HMDB0000426	C00815	11.36	247	pos 62	3.707	3.7508	3.3108	3.3121	3.3633	3.4094	3.157	3.7755	3.7826	3.4077	3.7186	3.53	4.0546	4.011	4.2083	3.9944	3.9801	4.0074	4.1043	3.905	4.4007	4.4534	4.0152	3.9689	4.2364	4.3122	4.1378	4.3195	4.6875	4.2642	3.1198	3.0653	3.1446	3.0026	1.9806	3.3376	3.7829	3.9125	3.8325	4.0037	4.0312	3.4584	4.4988	3.986
Coniferyl alcohol	HMDB0012915	C00590	16.47	324	pos 63	4.9738	4.9325	4.6613	4.7893	4.6567	4.72	4.5222	4.6942	4.7189	5.2347	4.7854	4.8251	4.7632	4.3655	4.3195	4.4789	4.4775	4.4609	4.1944	4.1345	4.4161	4.4959	4.2844	4.2861	4.6243	4.7268	4.7178	4.7836	4.7756	4.6402	4.6899	4.7642	4.7772	4.7732	5.0423	4.9428	5.577	5.4706	5.6606	5.1854	5.9104	5.6341	4.4991	4.4046
Cyanine	-	-	17.73	355	pos 64	3.8222	3.8076	3.2532	3.4835	3.5703	3.6327	3.9126	3.9954	3.8478	3.7158	3.5186	3.8099	4.2184	3.694	3.77	3.9217	3.9241	3.9227	3.8174	3.8335	4.136	4.2242	3.9537	4.033	5.1232	4.8639	4.5159	4.9572	4.5943	4.6448	3.8681	3.989	3.6708	3.687	3.4562	3.7818	4.1187	4.0664	3.9738	4.1867	3.9632	3.9144	3.5882	3.717
Cyclohexanepropionic Acid Trimethylsilyl Ester	-	-	3.43	145	pos 65	3.2045	3.2802	3.4296	3.6773	3.9997	3.3515	3.3205	3.3057	3.9599	3.18	3.6084	3.2964	4.5709	4.4578	4.4474	3.3438	4.2425	3.6781	3.9391	4.0172	3.2891	3.3411	3.9556	3.8841	3.937	4.1484	3.3439	4.4199	3.4657	4.2631	3.4795	3.8322	3.6099	3.4765	4.1423	3.223	3.2992	3.2073	3.236	3.0725	3.6847	3.9892	4.1788	4.3412
D-(-)-Arabinose	-	-	13.36	103	pos 66	3.844	3.8519	4.0483	3.7061	3.9144	3.7443	4.5635	4.5434	4.4624	4.0186	4.5986	4.3996	4.3108	4.0305	4.0618	5.1859	4.1454	4.2295	4.3565	4.258	4.6609	4.7553	4.5781	4.4823	5.0509	5.022	4.772	5.1757	5.3944	5.3171	4.5016	4.4516	4.0744	4.0624	5.0316	4.2492	4.5777	4.9579	4.4028	4.688	4.8038	4.6934	3.6795	3.4939
D-(-)-Fructose	-	C10906	16.03	73	pos 67	7.111	7.0981	7.0103	6.8641	6.9128	7.0659	6.9438	7.1882	6.8074	7.0938	6.8757	7.1035	5.5885	5.0722	4.9985	6.7623	5.4051	5.4123	4.9407	4.905	5.4222	5.1389	5.0992	5.2685	5.8483	5.0477	5.5075	5.0734	4.9423	5.1485	6.8846	6.9409	6.8344	6.8307	7.0647	6.798	7.1938	6.9788	7.1365	7.0438	7.1158	6.9307	7.1211	7.0925
D-(-)-Mannitol	-	C00392	14.61	73	pos 68	5.6404	5.8979	5.7579	5.5828	5.6569	5.8049	5.7787	6.0556	6.0891	5.9783	6.2387	6.0075	5.7222	4.9592	5.0423	5.6462	5.3608	4.7826	6.0976	5.8919	6.0416	6.2613	6.1588	6.1806	6.3768	6.4176	6.5364	6.6734	6.5736	6.5143	5.8444	5.8408	5.7353	5.6568	4.5923	5.3056	6.1799	5.9944	6.082	5.5446	6.2549	6.1051	5.8842	5.4208
D-(-)-Ribose	-	-	13.71	73	pos 69	6.0303	6.0216	5.8126	5.6835	5.6648	5.9914	5.868	6.3276	5.7013	6.4	5.7285	5.8272	5.8945	5.2482	5.506	5.6802	5.5493	5.6436	6.1337	6.1913	6.6947	6.7504	6.7151	6.5482	6.5325	5.9506	5.3118	5.8397	6.2709	6.2397	5.9269	6.2019	5.6737	5.9087	5.8447	5.7368	5.8637	5.9507	5.8415	5.817	5.9194	5.8981	5.6837	5.7262
D-(+)-Fucose	-	-	13.34	117	pos 70	4.4553	4.3072	4.1543	4.1307	4.0574	4.1495	4.4924	4.7685	4.1964	4.6308	4.3402	4.6383	4.5359	3.8798	4.258	4.6857	3.8929	4.3703	4.6919	4.5381	4.9632	5.1633	4.7982	4.8196	4.8204	4.7547	4.7831	5.0051	4.9926	4.9778	4.1971	4.3776	4.1989	4.1517	4.4543	4.2927	4.5207	4.4023	4.3591	4.3504	4.4547	4.2892	4.0685	3.9439
D-(+)-Galactosamine	-	-	8.17	159	pos 71	3.4222	3.3926	1.7438	3.0253	3.1626	3.2644	3.1445	3.5149	3.0252	3.084	3.4962	2.9855	4.5371	4.4122	4.5598	4.2753	4.0451	4.3962	4.0089	3.8647	4.1078	4.3209	4.0362	4.0961	4.2276	4.5175	4.6896	4.5713	4.4981	4.4567	3.0926	3.1864	2.8576	3.1766	3.0359	3.3246	3.335	3.6679	3.4281	3.511	3.5758	3.4505	3.0012	2.7014
D-(+)-Galactose	-	C00984	16.31	73	pos 72	7.2996	7.292	7.1612	7.0532	7.0688	7.2244	7.121	7.2239	6.9438	7.2924	6.9055	7.2041	5.9997	4.4115	5.609	5.7872	5.9946	4.5385	5.7706	5.9484	6.3473	5.8639	5.7185	6.1035	5.869	5.5856	6.1967	5.9538	5.636	5.7157	7.0304	7.032	6.9301	7.0538	7.2722	7.0357	7.3465	7.0716	7.3898	7.0408	7.3536	7.1642	7.3553	7.2669
D-(+)-Glucose	-	-	15.76	73	pos 73	5.7709	5.4473	5.4939	5.3221	5.4228	5.2985	5.1409	5.3563	5.3893	5.8571	5.357	5.6009	5.2479	5.0075	5.0574	4.8262	5.2438	5.2295	5.0316	4.8914	5.3171	5.0698	4.91	4.9388	5.1451	5.2025	4.9601	5.0313	4.9281	4.9069	5.3407	5.4397	5.1467	5.0404	6.0028	5.0829	5.6122	5.4854	5.4137	5.3006	5.7404	5.4662	5.7612	5.4937
D-(+)-Malic acid	-	C00497	11.54	84	pos 74	6.3459	5.4532	4.4272	4.0643	4.0285	5.1105	4.9015	4.8178	4.0744	5.52	4.3429	5.3271	4.2023	4.5342	4.4608	5.7499	4.3816	6.2406	3.8271	3.7331	4.9833	5.1764	3.8077	3.9437	3.7339	3.6281	3.9271	3.6976	3.6134	3.346	4.6122	4.4559	4.1026	4.2711	3.1063	4.4837	5.0672	4.3831	4.3369	3.1798	4.3411	4.0255	4.4944	5.241
D-(+)-Mannose	-	-	15.74	262	pos 75	4.1239	4.397	4.2348	4.2131	4.199	4.359	4.2951	4.5031	4.2201	4.5168	4.3288	4.4063	4.191	3.8253	3.6719	4.06	3.987	4.0041	3.8945	3.748	4.2159	3.9477	3.3451	3.7636	3.7833	3.7285	3.8629	3.701	3.8881	3.8312	4.139	4.2684	4.0233	3.8092	4.0536	4.0134	4.2755	4.3728	4.1335	4.2371	4.46	4.2214	4.4291	3.9783
D-(+)-Trehalose	-	C01083	21.04	259	pos 76	4.3543	4.3389	3.6906	4.0034	3.8307	3.7756	4.0104	3.8555	3.3134	3.8507	3.7037	3.8154	4.4364	4.3956	4.6317	4.0535	4.0777	4.6476	3.9433	3.6022	3.9179	4.6172	4.0612	4.2242	3.7255	4.2825	4.39	4.7123	4.337	4.2481	3.6827	3.8297	3.9924	3.8479	4.3159	4.0086	3.7429	3.5462	3.8237	3.7041	3.5712	3.3589	3.6208	3.4181
D-Arabitol	HMDB0000568	C00532;C01904	12.14	56	pos 77	2.7711	5.4787	4.4772	4.2506	4.0606	5.2909	3.6206	4.5245	3.4714	2.7988	4.937	2.8519	3.8283	3.5023	3.7124	3.3859	4.3398	2.9433	3.4348	3.3571	2.8351	3.4606	3.1687	3.1595	3.5202	3.4508	3.3633	3.3326	3.3856	2.9261	4.9326	4.7141	3.7129	3.5101	3.6454	4.0278	3.2446	2.9486	3.337	2.8177	3.5362	3.0456	3.9579	3.1308
D-erythro-sphingosine minor	-	-	13.85	204	pos 78	4.2333	3.6607	5.4838	5.4197	5.3218	3.5326	4.2513	4.4207	5.1055	4.7046	4.9095	4.328	4.5226	4.8781	4.6409	4.4419	5.0617	3.8517	4.6648	4.5861	4.6554	4.351	3.6413	4.6694	3.0322	3.9323	3.5668	4.2395	4.272	4.1446	4.9538	5.1849	5.3426	5.2745	4.1416	5.1161	4.2852	4.2413	4.1477	4.143	4.2493	4.0689	4.2397	4.1569
D-Glucaric acid	HMDB0029881	C00818;C00879	15.33	117	pos 79	4.9188	4.9159	4.6367	4.4509	4.5095	4.7573	4.3059	4.3581	4.338	5.0928	4.4931	4.4295	4.8051	4.2171	4.4467	5.0255	4.3712	4.5537	4.6815	4.4812	4.8243	4.9723	4.5625	4.5912	4.5488	4.6429	4.9472	4.9442	4.8753	5.0938	4.4353	4.4661	4.3131	4.3495	5.0009	4.3932	4.5065	4.4805	4.9127	4.4447	4.6014	4.3008	5.1411	4.5765
D-Glucuronic acid	HMDB0000127	C00191;C02670;C16245	16.79	73	pos 80	7.0777	7.0057	5.8105	7.275	7.2677	7.4244	7.6436	5.6087	7.294	7.0838	7.4082	7.579	5.4425	5.1131	5.1892	4.732	5.4743	5.4077	6.1236	6.0709	6.1727	5.979	6.2429	6.1742	5.7559	5.6571	5.6986	5.5063	5.7562	5.7872	7.3639	4.9803	7.3554	7.4084	7.4464	7.43	5.5599	7.4886	5.6714	7.4964	5.7542	7.4396	7.0385	7.5443
Dibutylamine	-	C00849	3.18	86	pos 81	4.3778	4.352	5.3909	5.4504	5.4666	4.4435	4.1229	4.5913	5.6099	4.4618	5.675	4.4035	6.0732	6.1173	6.1973	4.5737	5.9184	4.7703	5.8588	5.9011	4.3106	4.5622	5.8048	5.631	5.868	6.1166	6.1692	6.1674	4.4345	5.8465	5.4842	5.6879	5.6084	5.6828	3.0867	5.7657	4.334	4.2817	4.4089	3.8225	5.848	5.7948	5.1782	4.1644
Diethylnitrosamine	-	C14422	3.31	193	pos 82	3.8269	3.7582	3.6681	3.6271	3.6545	3.7691	4.0206	3.9577	3.7156	3.8494	3.8435	3.9303	5.7401	4.7372	5.0327	4.0562	3.9247	4.2353	5.5816	3.7439	3.9205	4.0158	3.8155	3.7194	3.828	6.3927	4.0121	4.1589	4.0494	3.9993	3.5113	3.7237	3.569	3.6583	3.937	3.6132	3.9333	3.778	3.9075	3.8107	3.9163	3.8929	3.8819	3.9623
digalacturonic acid	-	C02273	15.5	219	pos 83	3.4763	3.4813	3.2828	3.1518	3.5587	3.4914	4.2721	4.3347	4.3112	4.5573	4.1375	4.055	4.4807	4.3842	4.229	4.4409	4.5037	4.1732	4.4818	4.3136	4.6451	4.8644	4.5979	4.5372	3.949	4.0846	3.9748	4.0801	4.1504	3.9175	3.5308	3.4667	3.4616	3.4336	4.55	3.9245	4.2212	4.2228	4.3335	4.1562	4.4554	4.223	3.5395	3.5599
Diisoamyl Ether	-	-	4.13	71	pos 84	4.5124	4.4549	4.3421	4.2281	4.268	4.4237	4.6304	4.6067	4.2936	4.5113	4.4711	4.5045	4.7163	4.6822	4.6568	4.7631	4.5232	4.9599	4.4138	4.2805	4.6266	4.7537	4.3199	4.3006	4.3439	4.5053	4.6024	4.669	4.7688	4.5716	4.2105	4.383	4.1912	4.2951	4.5592	4.2772	4.6072	4.4964	4.6048	4.5317	4.5627	4.4079	4.0302	4.1565
DL-4-Hydroxy-3-methoxymandelic acid	-	C05584	17.3	297	pos 85	6.2967	6.154	5.708	5.9345	5.8686	5.7749	6.4226	6.67	5.95	6.4391	6.1077	6.1957	6.547	5.1949	5.2349	6.4393	6.1416	5.2347	6.2061	5.9797	6.3471	6.8014	6.5848	6.5781	7.0929	7.1285	6.9057	7.2943	7.0507	7.1048	6.0406	6.0038	5.9264	6.2044	5.8527	6.1297	6.5599	6.5737	6.5233	6.6748	6.5951	6.3872	4.9806	5.0608
DL-beta-Hydroxybutyric acid	-	C01089	7.04	147	pos 86	3.9759	3.9763	3.7068	3.59	3.7804	4.0069	4.3151	4.3775	4.116	4.053	4.3681	4.2622	5.1644	4.996	4.5879	5.4132	4.6666	4.7437	5.0308	4.938	5.3154	5.1635	4.8685	4.8132	4.8255	4.9584	5.4602	5.1079	5.2168	5.1638	3.9944	4.2749	3.8802	3.6633	3.409	3.9795	4.4393	4.7287	4.1653	4.6261	4.1141	4.0466	3.9201	3.8011
DL-Isocitric acid	-	-	15.41	204	pos 87	5.5919	5.5725	5.3731	5.3454	5.2781	5.4726	5.2751	5.5459	5.4656	5.5286	5.3394	5.4661	5.4547	5.1915	5.3236	3.9156	5.3001	5.0234	5.6155	5.4351	5.6661	5.7543	5.5879	5.5527	3.8982	4.0246	3.9732	4.174	4.3285	4.2575	5.4532	5.5294	5.5387	4.0741	5.0403	4.077	4.5139	5.1251	4.2117	4.6119	4.5389	4.2525	4.0642	4.6532
Dodecane	HMDB0031444	C08374	5.55	174	pos 88	2.2384	4.0275	4.0665	3.9607	4.0223	3.9994	2.8216	4.2165	4.0461	3.1662	4.1944	2.4848	4.463	4.4716	4.4882	2.8637	4.2636	4.4974	4.1466	4.013	5.4833	5.3789	4.1411	4.0582	4.0615	4.1812	4.3088	4.3804	3.5367	4.2859	3.9407	4.1345	3.9503	3.9878	3.886	4.0004	3.8922	3.3064	4.1867	3.8436	4.2648	4.1344	4.0632	3.8319
D-Panose	-	-	21.11	204	pos 89	5.0987	5.4887	5.3844	5.3297	5.3324	5.472	4.6588	5.4194	4.9999	5.1285	5.2699	4.8719	5.0364	4.7319	4.7882	4.3501	4.6408	4.3334	4.8462	4.6372	4.2258	4.1933	4.8909	4.9861	4.7209	4.5272	4.605	4.2578	4.4483	4.5879	5.1007	5.3042	5.2159	5.1128	3.9751	5.2982	5.5217	5.3825	5.3236	5.0452	5.6303	5.3771	4.8985	4.197
D-Ribulose	HMDB0000621	C00309	11.45	73	pos 90	6.6313	4.6725	6.2403	6.0802	6.2067	4.5752	4.8872	5.02	5.5064	5.3442	5.0816	4.9559	5.309	5.8547	5.978	4.2059	6.358	4.5855	5.8531	5.7789	4.678	4.379	5.785	5.8171	4.918	4.9043	4.8214	5.333	5.2909	5.0659	5.5985	5.9907	6.5468	6.2024	4.4478	5.9225	4.1987	4.2679	4.364	4.2724	4.946	4.8304	5.599	5.4006
D-Xylulose	HMDB0001644	C00310	21.98	73	pos 91	6.343	6.5228	6.3597	6.1514	6.3361	6.5292	6.3874	6.5963	6.7651	6.9225	6.7367	6.3639	5.2835	4.8161	4.8812	5.9018	5.1257	4.9256	6.2435	6.2578	6.5584	5.8716	5.8292	6.3367	5.1926	4.8699	5.2914	4.8411	5.1112	5.1116	6.11	6.1763	5.5282	5.4851	5.6745	5.797	7.129	6.9742	7.0563	6.9732	6.7727	6.5907	5.9419	5.4759
Ethanolamine	HMDB0000149	C00189	4.18	174	pos 92	2.1345	4.91	6.1378	6.0301	6.118	4.7551	2.5335	3.7808	6.0715	2.1943	6.2679	2.2532	6.4963	6.4847	6.5012	2.5092	6.3116	2.591	6.1518	0	2.4311	2.4157	6.1157	6.0662	6.081	6.2289	6.303	6.3927	2.6401	6.1894	5.9333	6.1305	5.9663	6.0649	2.278	6.0407	2.447	2.2323	5.4431	2.2418	6.2684	6.1121	6.3028	3.0936
Ephedrine	-	-	5.44	131	pos 93	3.4593	3.4608	3.4281	0	3.3041	3.507	3.522	3.6929	3.2793	3.5259	3.4489	3.4612	3.6351	3.5092	3.6185	3.5125	3.2645	4.0315	3.1614	2.7547	3.6043	3.7842	2.945	0	3.1129	2.9019	3.231	6.3927	3.7081	3.6231	0	3.3046	3.0756	3.0641	2.8062	2.9915	3.4856	3.5536	0	3.5659	3.4947	3.4342	0	1.9637
Ferulic acid	-	C01494	17.69	135	pos 94	3.9826	4.2166	3.9773	3.9342	3.9914	4.0125	3.8723	4.3675	4.2697	4.2468	4.3835	4.1534	4.8648	4.3237	4.1877	4.3642	4.8614	4.2794	4.3786	4.2704	4.4602	4.5107	4.5416	4.5819	4.604	4.4983	4.4819	4.6012	4.4109	4.5134	4.4423	4.4862	4.3681	4.3015	4.182	4.6515	5.089	5.0593	5.0088	4.6436	5.2244	5.004	4.1593	4.0722
Fumaric acid	HMDB0000134	C00122	9.57	245	pos 95	4.3976	4.3269	4.1877	4.0483	4.1843	4.3699	4.2189	4.4729	4.2555	4.7345	4.3209	4.3755	4.3692	4.3242	4.3749	4.7173	4.0951	4.4361	4.4456	4.8258	5.2358	4.613	4.8347	4.3622	4.2548	3.9735	3.9606	4.2342	3.4635	3.9022	4.4443	4.4151	4.2516	4.2386	3.4544	4.1742	3.9959	4.075	3.7343	2.7077	4.1355	3.9464	4.2334	4.126
GABA	-	C00334	11.99	174	pos 96	2.4471	5.4943	6.024	5.7277	5.8226	5.3495	2.2018	4.8223	5.1569	2.5533	5.2793	1.9424	3.0284	4.2963	3.138	2.1776	5.0181	2.2591	3.8074	3.6373	2.0997	2.0845	4.0489	4.5262	3.6447	3.7638	3.1497	4.1965	2.308	4.1866	5.79	5.7949	5.5458	5.7785	2.5417	5.6269	2.1156	1.9021	4.9595	1.9115	5.6104	5.1358	4.7488	1.9386
Galactinol	HMDB0005826	C01235	19.05	204	pos 97	5.3467	5.3463	5.2873	5.2193	5.2073	5.3353	5.1171	5.3568	5.2459	5.8438	5.2909	5.5013	4.1085	3.4627	3.7128	3.2885	3.3154	3.4476	4.488	4.3459	4.1166	4.1339	4.3629	4.5434	4.0959	3.1837	3.9478	3.5325	3.4312	3.8196	5.1975	5.4428	5.3697	4.825	5.515	4.9806	5.0319	4.8828	4.8092	4.757	5.1104	4.7655	4.5462	4.4319
Gentisic acid	HMDB0000152	C00628	15.17	392	pos 98	4.3948	4.3447	4.2707	4.1381	3.9998	4.0388	4.6301	4.5523	4.5532	3.7172	4.3669	4.7289	2.754	2.1386	2.1556	4.8798	2.7267	2.3451	3.4078	3.8962	3.8658	2.1702	3.1248	3.0978	2.6665	2.5109	3.6204	3.6447	2.4411	3.2881	4.4864	4.5655	4.3867	4.3975	2.0329	4.5098	4.7858	4.8297	4.5708	3.5108	4.8121	4.561	4.2537	3.3572
glucosamine	HMDB0001514	C00329	15.15	131	pos 99	4.4056	4.3038	4.2056	4.2183	4.0822	4.2591	4.3573	4.4963	4.3794	4.3467	4.495	4.5692	5.5125	5.2585	5.4337	5.1207	5.4349	5.6086	3.7203	3.707	3.8782	4.1375	3.8585	3.7156	5.0621	5.3581	5.76	5.5709	5.5886	5.6185	4.2967	4.3436	4.1624	3.9402	4.3178	4.0735	4.6568	4.679	4.3591	4.5671	4.6973	4.3999	3.9343	3.6844
glucose-1-phosphate	-	C00103	10.89	253	pos 100	1.8586	2.076	1.6476	1.6045	1.5946	1.7429	3.4467	3.3755	3.5468	2.7471	3.35	3.2604	2.8457	3.2041	2.146	3.1387	3.351	3.0382	3.4124	2.978	3.5073	3.9737	3.5155	3.4765	2.6551	3.0264	3.4272	3.2455	3.4769	3.4146	1.8418	1.8659	1.7832	1.9551	2.3493	1.9336	2.8108	3.0106	2.2022	3.1231	2.0474	1.9502	1.9403	3.2135
Glyceric acid	HMDB0000139	C00258	9.46	147	pos 101	4.9016	4.8674	4.719	4.5688	4.6333	4.8686	4.9242	4.9719	4.8557	5.3411	4.9917	5.2683	5.1664	4.3501	4.9086	5.1782	4.7067	4.4287	4.93	4.7709	5.0659	5.1465	4.8823	4.8628	5.0014	5.0758	5.2376	5.3152	5.0389	5.2409	4.5637	4.586	4.2814	4.4588	2.864	4.4944	5.0432	4.9691	5.0818	4.1162	5.1647	5.035	5.1184	5.0549
Glycerol	HMDB0000131	C00116	8.69	73	pos 102	6.6579	6.5335	6.4523	6.2037	6.3451	6.2165	6.6511	6.9621	6.5633	6.6438	6.6847	6.7104	6.9906	5.6562	3.5544	7.3031	6.5802	3.9609	6.933	6.9313	7.3014	7.4422	7.0883	7.1139	7.2903	6.9603	6.5687	6.7805	7.2592	7.1298	6.6572	6.8355	6.6362	6.5307	6.8384	6.624	6.8217	6.7875	6.4933	6.7518	6.6621	6.6043	6.228	6.4591
Glycine	HMDB0000123	C00037	9.11	174	pos 103	3.0756	4.2197	4.5362	4.0764	4.2688	4.0672	2.5732	3.751	3.8372	2.8373	3.993	2.8876	3.8443	3.8405	3.893	2.5489	4.851	2.7663	3.2327	3.6398	2.4791	2.6517	3.6796	3.8086	3.1513	2.54	2.5232	2.6737	2.6798	3.1909	4.1285	4.2745	3.9413	4.6829	2.3176	4.2445	2.4867	2.2719	3.8697	2.2814	4.1674	3.8657	3.8616	2.4537
Glycolic acid	HMDB0000115	C03547;C00160	5.83	147	pos 104	5.1702	5.2327	4.8747	4.7394	4.7079	4.8471	5.4712	5.2223	5.3317	5.0857	4.8805	5.0541	5.067	4.6112	4.574	4.8088	4.3041	4.5238	6.1516	6.2811	6.6052	5.3253	5.7631	5.7375	4.8534	4.8211	4.8282	4.9625	4.6375	4.774	4.7258	4.7271	4.7276	4.642	4.2167	4.6136	5.2291	5.3354	4.902	4.3037	5.1063	4.9636	6.4504	5.4334
Guanine	HMDB0000132	C00242	18.32	352	pos 105	1.7942	4.3273	4.338	3.9715	3.8358	3.5153	2.1909	2.4176	4.1921	2.4155	3.9431	1.912	3.768	3.0351	3.2262	2.1667	3.7413	2.2483	2.873	2.7926	2.0889	2.0736	2.9838	3.3542	2.9121	2.5187	2.1689	2.9181	2.2972	2.9146	4.1837	4.471	4.0834	4.4814	1.9366	4.3083	2.1048	1.8913	2.1883	1.9007	4.3224	4.0509	1.9265	1.9278
Harmaline	HMDB0030310	C06536	10.76	174	pos 106	1.924	4.4516	5.0854	4.8189	4.9457	4.2923	2.2047	3.7103	4.6447	2.2887	5.0938	1.9258	4.8862	4.6692	4.8107	3.489	5.002	2.6233	4.4192	4.374	2.5214	3.0825	4.6741	4.7507	4.4651	4.5638	4.4816	4.7342	2.311	4.7676	4.7501	4.9647	4.7862	5.0073	1.9962	4.8815	2.1185	1.905	4.2516	1.9144	4.9804	4.6838	4.8093	1.9814
Hexamethyldisiloxane	-	-	3.49	147	pos 107	5.1729	5.1393	5.0337	4.9354	4.9941	5.085	5.3142	5.267	5.0095	5.1791	5.1704	5.2136	5.4266	5.4244	5.4315	5.3856	5.22	5.5207	5.1148	4.9819	5.1838	5.3299	5.0352	4.9878	5.0398	5.1958	5.2707	5.3778	5.292	5.2058	4.8803	5.0496	4.8854	4.9755	4.5245	4.9703	5.277	5.1007	5.2479	5.1005	5.235	5.0912	5.001	4.9867
Homoserine	-	C00263	11	84	pos 108	2.6543	3.7822	4.4304	4.2758	3.9368	3.6238	3.4717	3.5887	3.8772	3.7798	3.8026	3.9886	3.4315	3.3778	3.2697	3.8882	3.3894	4.2739	3.3825	3.2197	4.2471	4.0345	3.3595	3.4984	3.4918	2.732	3.011	2.8917	2.7127	3.0498	3.5551	3.5748	3.6999	3.8726	3.0597	4.0213	2.9118	2.8203	2.1445	3.3429	2.9086	2.5088	4.0929	4.0399
Homovanillic acid	HMDB0000118	C05582	15.23	209	pos 109	4.7114	4.7153	4.5091	4.454	4.3882	4.5408	4.2171	4.2822	4.3746	4.2066	4.1051	4.1513	5.6256	5.03	5.5544	5.1368	5.0743	5.2209	4.0319	3.7982	4.0797	4.4198	4.1496	3.9509	4.9731	4.8942	4.7	5.0282	4.8252	4.8645	4.2395	4.2508	4.343	4.1747	3.808	4.3576	4.3172	4.3224	4.2458	4.2249	4.0603	4.1116	4.7605	4.5897
Hydroxylamine	HMDB0003338	C00192	3.98	73	pos 110	4.4385	6.6244	6.8241	6.7526	6.7484	6.5543	4.3731	6.3974	4.1322	4.2828	6.9704	4.4325	4.6833	4.5711	4.5633	3.5624	7.0901	4.2957	4.3605	7.0147	4.1039	4.2405	4.418	4.1027	7.0373	7.2338	7.2493	4.5182	3.6441	7.0851	6.8726	6.9925	6.8547	6.9944	4.3413	6.9702	4.8095	2.9939	7.0693	3.97	4.8805	4.2871	6.7962	4.2999
Hydroxyproline	-	C01157	11.98	230	pos 111	2.5527	3.2988	4.6237	4.544	4.5135	3.771	2.2188	3.575	4.0447	2.2189	3.9719	1.9398	4.5326	4.8939	4.9329	2.1946	4.8228	2.2762	4.4318	4.3027	2.1167	2.1015	4.5256	4.4441	3.2567	3.1933	3.2706	3.3828	2.3251	3.4525	4.3734	4.523	4.1271	4.1105	1.9644	4.246	2.1326	2.4663	2.8661	1.9284	4.3574	4.2023	3.1582	1.9556
Hypotaurine	HMDB0000965	C00519	6.63	73	pos 112	4.5191	5.6094	5.5874	5.4863	5.5414	5.5465	4.7222	5.7649	5.5959	4.583	5.7537	4.2332	6.0289	6.0244	6.0578	4.6526	5.8346	4.3312	5.7176	5.5689	5.382	5.3494	5.6676	5.6204	5.6454	5.7565	5.9071	5.9793	4.9773	5.9041	5.5529	5.7348	5.5423	5.5781	3.4526	5.6176	5.5022	5.0234	5.7996	4.7116	5.8708	5.7388	4.7324	3.699
Imidazole	HMDB0001525	C01589	4.16	68	pos 113	3.0756	3.503	3.2875	2.9703	3.2397	3.5828	4.2003	3.5855	3.2747	3.6947	3.3964	3.791	3.8347	3.8133	3.7765	4.6733	3.5947	4.1039	4.0849	3.9766	4.0916	4.3495	3.4052	3.4005	3.9502	4.0963	4.2391	3.8292	4.1731	3.369	3.2039	3.3926	3.5673	3.5832	5.3247	3.6655	3.4385	3.931	4.1477	4.1379	3.5466	3.4601	4.3317	3.8624
Isoleucine	-	C16434;C00407	8.93	158	pos 114	3.5402	4.2407	5.1025	4.9477	5.054	4.1076	2.216	4.2424	4.6443	3.9097	4.5237	2.8801	4.8468	4.7208	4.7944	2.1918	6.3664	3.3573	3.8926	3.9122	2.1139	2.0987	4.1508	3.9995	4.0753	3.4524	2.1662	3.5105	2.3223	3.4791	4.632	5.0467	4.3023	4.7483	1.9616	4.8247	2.1299	1.9162	2.2135	1.9257	4.5716	4.471	3.3588	1.9528
Isopropyl formate	HMDB0040579	-	3.22	42	pos 115	3.3382	3.5445	2.6827	3.1222	5.3002	3.4215	3.8109	4.1631	5.5048	3.6855	5.5406	3.7119	6.0558	6.0828	6.0637	3.7251	5.858	3.7785	5.8045	5.8118	3.5411	3.7929	5.7501	5.5592	5.7653	6.0222	6.0772	6.1304	3.9739	5.763	3.2767	5.5577	5.4699	5.4916	3.9743	5.6439	3.5554	3.3363	3.8582	3.3852	5.6737	5.6975	2.7867	3.4347
Ketoisoleucine_1	-	-	7.31	70	pos 116	3.8705	4.1306	3.5421	3.3263	3.2436	4.2884	2.9757	4.451	3.3114	2.9966	3.3165	2.3721	3.4446	3.3801	4.7378	3.1731	3.4532	3.1176	3.6905	4.3517	3.3502	3.5307	3.9581	4.4025	4.5684	4.4322	4.1109	4.1818	2.9803	3.8031	3.801	3.7091	3.3582	3.5309	3.067	3.8084	3.1574	3.0806	2.5256	2.2764	3.7881	3.493	4.7898	2.9085
Ketoleucine	HMDB0000695	C00233	7.81	200	pos 117	2.2936	2.4901	2.9143	1.6209	2.3095	1.7595	3.2425	3.5724	3.1706	2.7145	3.4876	3.1372	3.6762	2.0726	2.4587	3.9556	3.9438	2.2789	4.2082	4.0326	4.3652	4.6676	4.1597	4.2436	2.8817	3.6335	3.8085	3.2367	3.0338	3.401	3.0637	3.3935	2.5671	2.121	1.967	2.0522	3.0736	3.3375	2.3103	1.9311	3.0643	2.888	1.9569	2.329
L-(-)-Mandelic acid	-	-	9.67	179	pos 118	5.0096	4.804	4.3578	4.0622	3.916	4.8727	4.5121	4.443	4.3082	4.4756	3.6472	4.7648	3.6646	3.5475	3.977	5.0101	3.9773	2.2897	4.3777	4.0701	4.65	4.7371	4.264	4.5461	3.3455	3.244	3.4272	3.389	2.3386	3.1585	4.1383	4.1559	4.3444	4.2316	2.9731	4.2394	2.1461	1.9652	2.2297	2.3553	3.3272	3.0673	4.1525	3.4962
L-(-)-Phenylalanine	-	-	13.16	218	pos 119	3.5653	3.6176	5.077	4.834	4.8435	3.8061	3.0888	3.7732	4.963	3.9925	4.8013	2.9827	4.6606	4.3032	4.3765	3.1358	6.1929	3.6903	3.8923	3.836	3.1582	3.3073	3.957	4.2603	3.8597	3.7708	3.4904	3.7586	3.1985	3.4731	4.5766	4.7826	4.5778	4.8911	4.1901	4.8281	3.5256	3.4825	3.4388	3.348	4.623	4.5419	3.8956	4.24
L-(-)-Proline	-	C00148	12.61	142	pos 120	3.68	5.2931	4.8845	4.5606	4.5536	5.2428	2.8987	5.526	3.9818	4.1199	3.8282	3.4835	3.4922	3.6121	3.3841	3.8531	4.0667	3.6128	3.7191	3.5062	3.9383	4.3039	4.0581	3.991	3.8974	3.8506	3.5612	4.2739	4.0067	4.0914	4.9679	4.9652	4.2374	4.4356	4.2571	4.4193	3.8996	1.9968	4.2125	3.2329	4.1309	3.5329	4.6271	3.185
L-(+)-Lactic acid	-	-	5.64	117	pos 121	4.7774	4.751	4.8677	4.3896	4.439	4.6586	4.6148	4.5344	4.4344	4.7823	4.4835	4.4942	4.5859	4.2932	4.5076	4.5383	4.1898	4.5652	4.6766	4.5895	4.967	4.9567	4.6346	4.7047	4.3339	4.4626	4.2797	4.5602	4.3196	4.3123	4.5981	4.6053	4.3133	4.4266	4.3001	4.3387	4.4484	4.4392	4.6467	4.419	4.5623	4.2602	4.5654	4.824
lactobionic acid	-	-	15.44	133	pos 122	5.6272	4.3194	4.3098	3.6087	4.1327	4.2338	4.443	4.5732	4.2917	4.7956	4.2292	4.5393	4.0505	4.1725	4.3547	4.0152	3.9241	4.4901	3.9941	5.6372	5.7954	5.878	3.8725	3.7673	5.5272	4.1654	3.8431	4.7226	4.1128	4.1394	4.0284	4.1867	4.3649	4.9305	5.099	4.6764	4.7939	4.1437	4.8349	4.5922	4.8704	4.7418	5.0265	4.8188
L-Alanine	HMDB0000161	C00041;C00133;C01401	6.23	116	pos 123	2.6359	4.6018	5.4958	5.2052	5.2492	4.4395	2.216	4.1131	4.7302	3.2181	4.6968	2.7761	4.9215	5.4513	5.1319	2.1918	4.9393	2.6016	5.0576	4.6051	2.2917	2.139	5.5054	5.0674	4.3874	3.9347	4.068	4.1205	2.3467	4.4027	4.6793	5.0044	4.587	4.8265	2.7147	4.9022	2.138	1.9162	4.0781	1.9704	4.9018	4.663	4.2506	2.2887
L-Ascorbic acid	-	C00072;C01041	8.35	143	pos 124	4.0372	3.9839	3.6494	3.7601	3.7873	3.7189	4.1583	4.1737	3.7741	4.0173	4.2006	4.0124	4.4089	3.5954	2.9245	4.4707	4.011	3.3773	4.2937	4.1127	4.4771	4.6509	4.344	4.2665	4.8321	4.7934	4.4794	4.8885	4.8888	4.8258	3.6452	3.7679	3.1253	3.1363	3.5634	3.5168	4.1957	4.3767	4.0686	3.9352	4.2622	4.0874	3.2193	2.8163
L-Asparagine	HMDB0000168	C00152	13.67	116	pos 125	4.1811	4.1	4.4613	4.2131	4.0811	4.2246	4.2832	4.6834	4.4214	4.4789	3.7839	4.4912	4.0276	4.6052	4.5727	4.3754	4.5223	4.671	4.3929	4.2884	4.747	4.8259	4.6828	4.5805	4.4544	4.0457	3.3339	3.5853	4.2468	4.2052	4.0364	4.2185	3.8098	4.0513	4.2939	3.5523	3.5537	3.4088	3.5333	3.5068	3.9159	3.7981	4.246	3.7507
L-DOPA	HMDB0000181	C00355	14.65	297	pos 126	4.2424	4.2147	3.8505	3.9578	3.9322	3.9274	4.1203	4.3359	4.1044	4.1006	4.3104	4.212	4.7708	4.1476	4.1809	4.4823	4.6165	4.2238	4.1177	4.093	4.3887	4.5014	4.3801	4.3403	4.7983	4.6676	4.5031	4.7308	4.6013	4.6141	4.3865	4.4744	4.375	4.2027	3.9118	4.3177	4.5662	4.679	4.3837	4.2723	4.6024	4.3853	3.7962	3.7901
L-Glutamic acid	HMDB0000148	C00025;C00217;C00302	13.06	246	pos 127	2.5166	2.413	5.2388	5.0591	5.0119	3.6551	3.0539	2.7485	5.4801	1.8836	5.0536	3.1038	5.5906	5.9312	6.1623	3.5183	5.8776	2.2591	5.3025	4.9257	2.1194	2.0845	5.303	5.2706	4.4127	4.5836	4.4612	4.9773	2.3223	4.5591	5.2694	5.415	5.0777	5.1209	1.9474	5.1042	3.337	2.9343	2.9164	3.2223	5.5533	5.4087	3.1272	1.9386
L-Glutamine	HMDB0000641	C00819;C00064	14.79	156	pos 128	4.0274	3.8239	5.6532	5.3792	5.1735	3.9543	3.8734	3.9993	4.7845	3.935	3.8746	3.9841	5.8233	6.4819	6.4652	4.3268	5.9743	3.1556	4.8174	4.9383	3.9615	4.0243	5.4758	5.3197	3.84	3.9368	3.9288	4.2025	4.1343	3.5311	5.5884	5.5121	4.8622	4.9853	3.7055	4.2417	3.9713	3.741	3.7209	3.6178	5.2686	5.1245	3.7429	3.3529
L-Histidine	HMDB0000177	C00135	16.36	154	pos 129	4.3534	4.3436	4.3073	4.2037	4.1791	4.3251	2.5422	2.5894	2.7491	4.419	4.0814	4.3342	4.1122	4.2063	4.6843	2.8129	4.7748	2.5676	3.3419	3.1107	3.6313	2.9962	2.5271	3.0519	3.8762	3.7602	2.528	4.1311	3.6914	2.7321	2.7621	4.2403	4.1046	3.2258	3.4318	2.7937	3.1731	2.8807	2.8762	4.1772	3.12	2.8221	4.4774	4.3834
L-Homocarnosine	-	C00884	10.29	154	pos 130	1.8079	3.5576	4.8973	5.0308	4.6775	3.3657	2.2047	1.898	3.617	1.9353	3.7759	1.9257	5.5194	6.2466	5.8192	2.1805	5.2332	2.7535	5.7391	5.674	2.4063	2.7689	5.7548	5.5126	3.7188	3.6126	2.1549	3.4403	2.311	2.7679	3.9434	4.6965	3.7018	3.0365	1.9503	3.0149	2.1185	1.905	2.2021	1.9144	2.0502	1.9553	3.1171	1.9415
L-Iditol	HMDB0011632	C01507	14.42	73	pos 131	5.6041	5.6424	5.7765	5.3442	5.5629	5.6319	5.2067	5.3533	5.2951	5.403	5.7508	5.6395	5.6648	7.3454	7.4512	5.4523	7.2602	7.6518	5.1657	4.995	5.2821	5.3293	5.2029	5.265	5.5086	5.5846	5.501	5.8574	7.3411	5.8543	5.2997	5.6278	5.2832	5.6334	5.6082	5.5617	5.2935	5.2914	5.2399	5.4851	5.6366	5.3221	5.7847	5.6064
L-Leucine	HMDB0000687	C00123	4.31	237	pos 132	3.1726	3.1843	3.0421	2.9002	2.9414	3.1107	3.2672	3.3107	3.0533	3.1975	3.206	3.2393	3.5045	3.5226	3.4592	3.4114	3.1798	3.6171	3.1687	2.9552	3.2427	3.4085	3.1629	3.0137	3.0397	3.1603	3.3295	3.3966	3.3525	3.334	2.8306	3.0214	2.8114	2.7702	3.2194	2.9338	3.2084	3.1061	3.1933	3.1828	3.2157	3.1937	3.9501	3.9758
L-Methionine sulfone	-	-	11.53	84	pos 133	6.3625	5.4819	4.4159	4.1054	4.0355	5.1265	4.959	4.8774	4.0966	5.5578	4.345	5.383	4.0183	4.5091	4.4378	5.7584	4.4152	6.2748	3.8241	3.835	5.0491	5.2409	3.8916	3.898	3.7339	3.6281	3.9271	3.6991	3.6134	3.6088	4.6292	4.5019	4.1384	4.2742	3.1063	4.5283	5.151	4.4734	4.5106	2.3319	4.4016	4.062	4.5325	5.3164
L-Norvaline	-	C01826	4.28	144	pos 134	2.6814	2.6153	5.1865	5.3681	5.6117	2.6748	2.9482	2.581	5.6011	2.2752	5.1858	2.7483	6.116	6.192	6.2654	3.0428	5.8887	2.2761	5.7114	5.704	2.4229	2.1014	5.7571	5.582	5.5523	5.8181	5.8544	5.9561	3.3254	5.7747	5.0625	5.3873	5.2179	4.8837	2.5642	5.201	2.2397	1.9189	2.2161	1.9283	5.4261	5.6697	3.6986	1.9555
L-Rhamnose	-	C00861;C00507	14.42	117	pos 135	5.2408	5.2275	5.0669	4.9924	5.0193	5.1628	4.9451	5.0553	4.9833	5.003	5.1278	5.0375	5.4208	6.4601	4.0548	5.4487	6.3799	6.7547	5.1463	5.0418	5.4611	5.4904	5.2189	5.189	5.5286	5.6276	5.5369	5.8011	5.7069	5.6866	5.0353	5.287	4.8437	4.8817	5.0416	4.9867	4.9954	5.0087	4.8717	5.0299	5.0789	4.8282	5.0541	4.9064
L-Serine	HMDB0000187	C00065	7.94	132	pos 136	4.2976	4.2402	4.069	3.9491	3.8206	4.2732	2.9839	3.4861	4.1779	4.6001	3.7675	4.2194	3.9545	2.7275	3.6054	3.6567	3.7619	2.262	1.8463	1.9248	2.1026	2.4615	1.7387	1.7049	1.9399	2.1716	2.1548	2.1716	2.3109	1.9333	4.3483	4.4533	4.2268	3.8181	2.0983	3.9896	2.1185	1.9049	2.2021	1.9143	2.0473	1.9121	2.2556	1.9415
L-Tryptophan	HMDB0000929	C00078	19.19	202	pos 137	3.3389	3.4307	4.2681	4.4657	4.3351	3.2903	2.2046	3.092	4.5072	3.2323	3.9915	2.306	4.7588	4.192	4.3452	2.8748	5.8486	3.4357	3.4353	3.3882	2.1026	2.6118	3.7498	4.0141	2.7267	2.5376	2.8009	3.2682	2.3109	3.0612	4.0398	4.3346	4.2413	4.0054	2.9405	3.9169	2.2085	2.6829	2.2021	2.4851	4.4823	4.2079	1.9487	1.9415
L-Tyrosine	HMDB0000158	C00082	16.54	218	pos 138	5.8402	5.7439	5.0474	4.9801	4.8785	5.6591	5.2894	5.5771	5.0563	5.7802	5.0445	5.5923	5.2053	5.4346	5.407	4.4021	6.4259	4.1351	5.1331	4.9657	4.6433	3.6199	4.3339	4.5815	4.4762	4.2503	4.7483	4.5068	3.677	4.4324	4.8134	4.9675	4.8643	4.8998	6.159	4.7827	5.5906	5.2836	5.554	4.9334	5.0102	4.9985	5.821	5.701
Lysine	-	C00047;C16440	16.36	174	pos 139	4.8894	4.8815	4.4891	4.7781	4.7805	2.6838	2.8742	4.8344	3.9712	4.9031	3.8028	4.8078	3.9704	4.1582	4.173	3.2601	5.1238	3.5066	3.0619	3.221	3.4202	3.5397	3.7697	3.8932	2.9425	2.8747	3.1472	3.5273	2.9989	3.503	4.0728	4.2859	3.9428	4.4833	4.7843	4.1106	3.4792	4.6854	3.1082	4.6666	5.0274	4.8352	4.9532	4.886
Malonic acid	HMDB0000691	C04025;C00383	7.66	147	pos 140	6.5792	6.6817	6.498	6.5604	6.4419	6.6252	6.3971	6.5184	6.4386	6.5389	6.3387	6.4407	5.409	5.1921	5.1475	5.1959	4.8909	5.2798	6.7658	6.6253	7.0045	6.5737	6.5382	6.5558	5.2848	5.3337	5.0425	5.3884	4.8344	5.2541	6.4989	6.4392	6.4146	6.1363	2.7437	6.2598	6.0188	5.6985	6.2798	4.6045	6.3711	6.017	5.8937	5.3516
Maltose	-	C00208;C00897	10.43	101	pos 141	3.9958	3.5109	3.2545	3.4465	3.3031	3.527	3.8164	3.8647	3.8082	3.9249	3.8678	3.923	3.7616	3.8422	3.658	4.0248	3.6452	3.621	3.717	3.7598	4.0618	4.0566	3.7093	3.1418	3.9964	3.9596	4.2914	3.995	4.3431	4.2036	3.5572	3.5289	3.4028	3.5593	3.3914	3.2683	3.556	3.601	3.4559	3.3791	3.6796	3.5754	3.43	3.3663
Maltotriose	HMDB0001262	C01835	22.27	204	pos 142	5.1964	5.7335	5.6198	5.2437	5.1894	5.6971	4.7413	5.0859	5.0166	6.1852	5.3281	5.0151	4.9939	4.4852	4.7641	5.4618	4.3839	4.4786	4.6995	4.4744	5.8748	5.3681	4.8733	5.0333	4.8246	4.5774	4.4101	3.72	4.3961	4.283	5.6969	5.7411	5.868	5.447	5.414	5.4865	5.7828	5.8713	5.5509	5.918	5.686	5.4624	6.0036	5.8899
Melezitose	HMDB0011730	C08243	22.86	361	pos 143	5.1784	4.4438	4.4201	4.347	4.4034	4.5251	4.6813	5.0791	0	4.9594	4.3936	4.7676	4.6955	4.1645	4.1117	5.0926	3.9767	4.3482	4.1382	3.9678	4.3234	4.3273	4.4076	4.3389	4.6888	4.4351	4.3544	4.3541	4.452	4.2438	4.1244	4.4091	4.1213	4.0093	4.7077	4.3038	4.7637	4.6213	4.5111	4.5842	4.4141	4.0971	4.6336	4.2446
Melibiose	HMDB0000048	C05400;C05402	21.98	361	pos 144	5.789	5.8673	5.7081	5.6288	5.7311	4.3235	5.0261	5.1035	4.5489	6.1575	6.2996	5.8534	4.3702	4.0198	3.8561	4.7611	4.2271	4.0313	5.1463	5.1054	5.463	4.8769	4.7996	5.303	4.2321	3.9595	4.2513	4.0917	4.251	4.2074	5.4239	5.5569	5.1244	4.9776	5.1304	5.2172	6.1962	6.0325	6.0313	5.9944	5.9038	5.6699	5.5799	4.6169
Mesaconic acid	HMDB0000749	C02226;C01732	10.27	184	pos 145	3.5054	3.6716	3.4549	2.935	3.3584	3.6438	3.888	3.6641	3.431	3.8478	3.6424	3.9209	3.7715	4.278	4.1483	4.409	4.0002	4.4615	3.8986	3.3797	3.9519	4.3472	3.79	3.7318	4.2833	4.3784	4.3653	4.5313	4.1428	4.2718	3.5395	3.7949	3.7222	3.8553	4.0488	3.8357	3.2873	3.6396	3.3277	3.273	3.6524	3.5477	4.0645	4.0919
Meso erythritol	-	-	11.73	174	pos 146	3.4205	4.0304	4.6113	4.5843	4.666	3.9743	2.7406	3.677	4.3802	3.5507	4.1573	3.2731	4.2799	1.4213	4.017	4.6419	4.3296	4.1223	3.1242	4.7738	5.0875	3.0047	5.1526	5.116	4.0955	4.164	4.4342	4.3903	4.537	4.6432	4.0059	4.2541	4.2663	4.2628	2.5857	3.9643	3.5869	4.0546	3.6859	3.3726	4.1045	4.1154	3.89	2.939
methanolphosphate	-	-	7.33	241	pos 147	4.313	4.5335	4.2285	3.8852	3.8989	4.2383	3.9144	3.9617	4.2577	3.8119	3.7227	4.1716	4.5231	4.8267	4.9204	4.3089	4.0696	4.9952	4.4476	4.2245	4.5024	4.2827	4.1537	4.0068	2.9005	2.879	3.6678	3.2892	3.0301	3.4021	4.5996	4.5193	4.2781	4.4184	3.7493	4.4518	3.8956	3.8435	3.5599	3.4982	4.212	3.97	4.1402	4.3971
Methionine	-	C00073;C01733	11.85	176	pos 148	1.805	2.7399	4.1705	3.9608	3.8789	1.7399	2.2018	1.8951	3.6828	2.2734	3.803	1.9228	3.7995	3.6897	3.6692	2.5172	4.1846	2.2591	2.9866	2.689	3.0975	3.7202	3.2373	3.569	2.7024	2.9857	2.1922	3.213	2.9317	3.1456	3.1366	3.7639	3.4411	4.165	3.1272	3.879	2.1156	1.9021	2.1992	1.9115	3.1801	1.9122	2.9026	1.9387
Methyl Isothiocyanate	HMDB0034106	C18587	3.15	72	pos 149	4.3568	5.0928	6.2177	6.1212	6.0813	5.3294	4.4012	5.0791	6.1612	4.402	6.2845	0	6.5083	6.4962	6.5013	4.5914	6.3592	5.1617	6.2358	6.3451	4.3352	5.0666	6.1397	6.1347	6.3268	6.5559	6.554	6.5931	4.6319	6.3497	6.269	6.2503	6.1361	6.3791	4.5464	6.3284	4.5907	4.8461	5.5176	4.6433	6.4378	6.3312	5.9114	4.9519
Methyl succinic acid	-	C08645	9.28	71	pos 150	4.1657	3.6582	3.9974	3.8691	3.9163	3.6217	4.2347	4.2774	3.998	4.1893	4.1389	4.2363	3.2295	4.3961	4.4322	3.3037	4.2378	4.6602	4.0932	3.9678	4.3119	4.4544	4.0405	3.9976	3.6074	2.6831	2.9389	3.1418	4.4062	3.1318	3.9224	4.0926	3.9085	3.9131	4.3158	3.9818	3.7684	4.2028	4.1935	4.2451	4.2607	4.1229	1.8969	1.9443
methylamine	HMDB0000164	C00218	4.3	171	pos 151	4.0989	4.5834	4.6569	4.4737	4.612	4.5249	4.4288	5.0616	5.101	4.6042	4.8291	5.1552	5.9625	5.7202	5.6252	4.6415	5.4649	5.0134	4.9313	4.7466	4.4206	4.7932	5.098	5.049	4.5522	4.71	4.6472	5.1232	4.5116	4.671	4.6898	4.9707	4.7344	4.8617	1.9644	5.0836	5.2501	4.3219	4.6796	3.9863	5.3188	5.3417	4.2983	4.5924
Methylmalonic acid	HMDB0000202	C02170	4.6	147	pos 152	4.698	4.7344	4.6257	4.4006	4.5842	4.6322	4.868	4.9257	4.6116	4.8715	4.8849	4.9062	5.0983	5.0438	4.775	5.4946	4.7472	5.0515	5.0175	4.8855	5.2322	5.4711	5.1499	5.1664	5.0799	5.1674	5.3217	5.2747	5.466	5.305	4.6085	4.8248	4.5924	4.5769	4.9867	4.6438	5.0275	4.9876	4.9423	5.0337	4.978	4.7852	4.7096	4.7811
Myo-Inositol	HMDB0000211	C00137	18.15	73	pos 153	6.2175	6.2226	6.0644	5.907	5.8998	6.082	6.0702	6.1552	5.9601	6.2932	6.0289	6.1758	5.9157	5.2522	5.3964	6.2124	5.5834	5.5755	6.0309	5.8999	6.3538	6.1136	5.9815	6.0436	6.1301	6.1107	6.0687	6.3002	6.1664	6.1639	5.9757	6.0389	5.8521	5.9731	6.166	6.0284	6.2697	6.1494	6.0569	6.2283	6.2249	6.02	6.1696	6.1924
N-(3-trimethylsilyloxypropyl)morpholine	-	-	6.5	73	pos 154	3.341	5.7805	5.9261	5.9469	5.8986	5.6763	3.6239	5.6329	5.9554	3.2559	6.1765	3.7155	6.331	6.2099	6.3523	3.4606	6.2473	3.4371	5.9953	5.9145	3.5435	3.5955	5.9949	6.0712	6.0585	6.1566	6.1874	6.3056	3.9157	6.2338	5.9984	6.1497	5.8769	5.9488	3.0601	5.9494	3.5659	3.1521	5.9832	2.9964	6.2524	6.1031	5.7618	3.2904
N,n-diethylformamide	-	-	4.03	44	pos 155	5.399	5.4449	5.3851	5.2326	5.1344	5.3935	5.0507	5.3035	5.593	5.435	5.6951	5.0776	5.9142	5.9566	5.9503	5.2309	5.7647	3.6414	5.6586	5.6996	5.1765	5.2946	5.6313	5.657	5.6602	5.8389	5.8684	5.9205	5.2866	5.7608	5.7069	5.7731	5.5716	5.4813	3.4031	5.7195	5.1346	5.0766	5.2964	3.5591	5.9056	5.7577	5.2191	5.0463
N,n-dimethylacetamide	-	C20339	3.4	87	pos 156	5.6811	5.6267	5.4915	5.371	5.4445	0	5.7261	5.7504	5.4934	5.7048	5.6315	5.7024	5.9294	5.9204	5.9349	0	5.6909	6.162	5.5903	5.4315	5.7969	3.2778	5.5117	5.4806	5.5005	5.6088	5.7628	5.8225	5.8582	5.737	5.3762	5.5506	5.3808	5.411	2.349	5.3999	5.7553	5.6723	5.6681	5.7373	5.7066	5.5867	5.6305	3.8985
N,n-dimethylisopropylamine	-	-	5.67	117	pos 157	4.7882	4.7596	4.8712	4.4041	4.441	4.6725	4.6166	4.5358	4.4358	4.7825	4.4844	4.498	4.5985	4.3243	4.5294	4.5555	4.2278	4.5951	4.6775	4.5905	4.9677	4.9564	4.6364	4.7113	4.3523	4.4666	4.3126	4.5763	4.3682	4.3024	4.6045	4.6107	4.3322	4.4398	4.3104	4.3452	4.4604	4.4436	4.6537	4.4289	4.5642	4.2708	4.6376	4.8349
N-Acetyl-D-glucosamine	HMDB0000215	C00140;C03878	18.06	202	pos 158	4.3861	4.4756	4.2211	4.0395	3.8614	4.1976	3.8709	4.0519	3.8246	4.1963	3.9818	4	2.8546	3.0108	3.0479	2.2082	3.0847	3.5268	1.8648	1.9524	3.0839	2.7943	2.6032	3.1019	1.9675	2.1993	2.1826	2.1993	2.3387	2.2956	3.8157	4.0477	3.8264	3.8032	4.0298	3.9557	4.0157	3.6831	3.7481	3.7077	4.0149	3.7372	3.9308	4.0405
N-acetyl-d-hexosamine 2	-	-	15.76	275	pos 159	4.4115	4.5612	4.1781	4.2522	4.0685	4.1602	4.0787	4.0061	4.1965	3.9556	4.1295	3.9784	4.4681	3.212	2.9984	4.4851	4.0104	3.4178	4.5226	4.3441	4.6628	4.5819	4.4334	4.3555	4.6614	4.7251	3.9812	4.8742	4.5534	4.6403	4.1612	4.5388	3.7338	3.6674	3.8101	3.8434	4.374	4.5204	4.1771	3.7661	4.6318	4.3402	4.4338	3.9041
N-Acetyl-D-mannosamine	-	C00645	15.87	73	pos 160	6.7382	6.7816	6.6673	6.6128	6.4748	6.7233	6.3034	6.6174	6.3799	6.4388	6.1638	6.5721	6.8374	6.5159	6.6287	7.1287	6.4921	6.5465	6.7402	6.64	6.8513	6.4009	6.4694	6.4608	4.8706	4.9445	4.8501	5.0271	4.7487	4.8185	6.6943	6.7035	6.7798	6.7772	5.2704	6.8142	6.2577	6.0054	6.1475	5.0706	6.3169	6.029	5.4069	4.6556
N-Acetylneuraminic acid	HMDB0000230	C19910;C00270	19.91	290	pos 161	4.211	4.6139	4.3497	4.2524	4.1476	4.4035	3.7821	4.3942	3.8338	4.0069	4.3135	4.1035	3.7384	3.1382	3.1916	4.0875	2.5857	3.4171	4.1768	4.0056	3.9546	3.4809	3.8266	4.0207	3.499	3.3136	3.7755	3.3964	2.9086	3.513	4.3129	4.287	4.206	4.0244	1.9961	4.1489	4.1194	3.9169	3.9534	3.5577	4.0982	3.7521	4.2643	3.6852
N-acetylornithine	HMDB0003357	C00437	12.42	130	pos 162	3.9162	3.9335	6.8361	6.8966	6.7931	4.3109	4.4905	4.2772	7.0373	4.0351	6.205	4.1581	5.7568	6.0501	5.2131	4.3822	6.1381	4.3533	7.3926	7.3438	4.2425	4.4132	7.3415	7.3447	4.4637	4.5442	4.4426	4.5815	4.4387	4.4307	6.4518	6.6978	6.6155	6.244	4.3184	6.4117	4.4986	4.4803	4.4093	4.4383	4.6046	4.5276	4.5936	3.7485
n-Butylamine	-	-	6.3	174	pos 163	1.8135	2.3325	3.5343	3.393	3.4844	2.3244	2.2104	1.9037	3.2372	3.048	3.5929	1.9314	3.4357	3.1356	3.3376	2.6061	3.595	2.2677	2.9384	2.8399	2.9722	2.9063	3.1508	3.3358	3.0528	3.0642	3.0546	3.3047	2.3166	3.3112	3.2228	3.4599	3.2432	3.3677	1.956	3.3096	2.1242	1.9106	2.2078	1.92	3.5199	3.337	2.7055	1.9472
N-carbamoylaspartate major	-	-	10.62	130	pos 164	3.106	4.252	3.6205	3.4755	3.2723	3.8123	3.0566	3.5947	3.6846	3.8116	3.8176	2.9271	3.7605	3.7161	3.8619	4.8048	3.9721	3.5534	4.3615	4.2401	4.6979	4.5958	4.2493	4.2436	4.019	4.1649	4.8075	4.313	4.4907	4.5299	4.0743	4.0624	3.5122	3.8053	4.906	3.6838	3.757	3.9863	3.6374	3.8115	4.1726	3.7951	3.6412	4.0593
N-Formyl-L-Methionine	HMDB0001015	C03145	12.2	73	pos 165	5.0633	5.1506	4.6793	4.5159	4.5357	4.6756	4.9016	5.3049	5.4326	5.5155	5.41	5.0771	5.5806	5.8222	6.4453	0	5.6577	5.7303	6.3862	6.2496	6.5719	6.4678	6.2059	6.2218	5.9842	6.2869	6.8482	6.523	6.5658	6.5834	4.6871	4.7898	4.479	4.2068	3.8312	4.5211	5.5752	5.7624	5.4292	4.9219	5.2762	5.166	4.5765	4.5872
Nicotinic acid	HMDB0001488	C00253;C05380	8.87	180	pos 166	4.346	4.1668	3.9867	3.943	4.0412	4.0104	4.174	4.283	4.0117	4.423	4.2809	0	4.552	4.3665	4.5979	4.6219	4.4363	4.6239	4.3042	4.1512	4.5205	4.5958	4.2705	4.2279	3.8129	3.8205	3.8946	3.9057	3.7306	3.8786	4.2998	4.4053	4.0164	3.8239	4.0728	3.9628	4.2858	4.3044	4.1154	4.2287	4.2877	4.1205	3.4856	3.8714
N-Methyl-DL-Alanine	-	-	4.47	130	pos 167	1.7808	3.1173	4.0296	4.2473	4.562	3.644	4.2902	3.9873	4.3385	2.1166	3.9162	1.9342	5.2359	5.3241	5.452	4.0604	4.8157	3.3587	4.2838	4.6046	3.431	2.093	4.5235	4.3163	4.3822	4.7735	4.6663	5.0481	3.3608	4.8073	3.8198	4.3362	3.93	3.7971	1.9232	3.5974	4.2037	3.1306	3.5018	1.8873	4.2143	4.4589	3.3287	3.7645
Ethyl-N-propylamine	-	-	5.44	131	pos 168	3.7098	3.714	3.5776	3.5293	3.6712	3.6603	3.6414	3.7564	3.7051	3.6837	2.4749	2.793	3.9277	3.8644	3.9171	3.8078	3.6467	4.0572	3.5645	3.3652	3.7109	3.8334	3.5074	3.4954	3.4141	3.5673	3.6731	3.7924	3.7253	3.6308	3.5097	3.7785	3.5042	1.9906	2.4157	3.4409	3.6488	3.5865	3.6589	3.6344	3.8165	3.7842	3.2049	3.0296
ornithine	HMDB0000214	C00515;C01602;C00077	13.01	142	pos 169	3.1796	3.148	2.7357	2.8719	2.7741	3.1888	2.2456	3.1466	3.265	3.2747	2.2729	3.0816	3.8819	4.6601	4.5376	3.1202	4.2323	2.287	3.7465	3.4677	2.9026	3.0109	3.9148	3.7776	2.599	2.5637	2.1661	2.8389	2.8423	3.2758	3.4363	3.25	2.8576	2.6467	3.0061	2.8324	2.1747	2.6048	2.2078	1.9628	3.4124	2.5051	2.0274	2.0833
Oxamic acid	-	C01444	6.62	218	pos 170	3.7961	4.1572	4.2405	2.2507	4.2546	4.1378	3.4721	4.1762	4.2319	3.0846	4.422	3.5126	4.6321	4.5995	4.6584	3.8995	4.4854	4.219	4.3192	4.1457	2.9445	3.9501	4.2523	4.2598	4.2251	4.3436	4.4576	4.5452	3.8671	4.7516	4.1644	4.348	4.2017	4.2355	3.5131	4.227	4.241	3.6562	4.3326	3.7109	4.5026	4.3161	4.2954	2.4322
Paeoniflorin	-	C09959	25.12	175	pos 171	4.3716	4.388	4.2879	4.3336	4.3028	4.4116	4.6671	4.758	4.3974	5.0545	4.8679	4.7009	3.1691	3.5703	3.4364	3.6803	2.935	3.4974	4.0771	4.0725	4.393	4.131	3.7006	4.1695	4.0516	3.85	4.0104	3.8855	4.0956	3.9382	3.8431	4.1492	3.767	3.3268	4.0193	4.184	4.069	4.0921	4.0517	3.9903	4.2497	3.9921	4.4169	4.4679
Palatinitol	-	-	16.63	73	pos 172	5.6756	5.4208	4.8302	5.0096	5.4544	5.2632	5.9105	6.0085	5.5924	5.6092	5.8493	6.0154	7.0223	7.1382	7.2303	6.9918	6.8249	7.4678	6.5447	6.4322	6.8329	6.7817	6.4538	6.5756	6.4535	6.4731	6.7958	6.6698	6.821	6.7858	6.3308	6.332	5.4351	5.0902	6.9303	5.2185	5.9721	6.0684	5.4624	6.2169	5.6663	5.4805	2.1541	3.8527
Palmitic acid	HMDB0000220	C00249	17.37	175	pos 173	5.4282	5.513	5.5151	5.307	5.1634	5.5901	4.8113	4.5123	4.7379	4.9072	4.5541	5.1592	4.6817	3.378	3.7348	4.8554	4.0596	3.8311	4.5132	4.3567	4.8113	4.6245	4.1892	4.3835	4.6417	4.6537	4.5871	4.7957	4.6409	4.5969	4.8212	5.0935	4.8323	5.0217	5.1823	5.1221	4.8313	4.6238	4.68	4.7348	4.6007	4.4026	4.6831	4.3505
p-Coummaric acid	-	-	14.95	217	pos 174	4.9449	4.8704	4.3387	4.071	3.8169	4.4122	4.6783	4.7776	4.7432	4.747	4.1768	4.6539	3.8503	4.1714	4.3663	5.2703	4.2641	4.6434	4.2642	3.7173	4.2255	4.444	4.1567	4.2246	3.8472	4.1092	4.2091	4.1978	4.3824	4.2816	4.7905	4.7035	4.6924	4.8141	4.3373	4.9917	4.8857	4.6274	4.6055	4.8777	5.0946	4.7852	4.6059	4.4831
Phenol	HMDB0000228	C15584;C01108;C00146	4.52	43	pos 175	3.5313	3.591	2.5476	2.723	2.6393	3.3495	3.7615	3.6997	2.2351	3.5084	2.8666	3.7488	3.0225	4.2684	4.3044	3.8082	2.607	5.5235	2.2286	3.7179	5.1785	5.298	2.7263	4.8585	3.917	3.7841	3.0608	2.9898	3.0668	5.1054	2.632	2.7721	2.5841	2.7373	5.1281	3.3884	3.8966	5.061	2.9487	5.1035	2.8605	2.5661	2.9693	3.8243
Phosphate	HMDB0001429	C00009	8.69	73	pos 176	6.6579	6.5335	6.4467	6.1962	6.3511	6.2149	6.6525	6.9628	6.5655	6.6443	3.018	6.7109	6.9917	5.651	5.6893	7.3032	3.866	5.9067	6.9328	6.9315	7.3014	7.4421	7.0882	7.1138	7.2906	6.9604	6.5689	6.7806	7.2593	7.1298	6.6564	6.8381	6.637	6.5274	6.8384	6.624	6.8224	6.788	6.4942	6.7514	6.6603	6.6062	6.2253	6.4579
Pseudoephedrine	-	-	17.69	124	pos 177	3.9646	4.0412	3.9437	3.6894	3.6306	3.969	3.9703	4.2815	3.7479	4.6298	3.7848	4.1064	4.5368	4.0037	3.7508	0	3.9938	3.8705	3.8349	0	4.0521	4.2322	3.8868	3.9601	3.5987	3.594	3.9263	3.7939	3.9273	3.9697	3.3657	3.4357	3.0743	3.3145	0	3.3943	3.5384	3.6163	3.4508	2.667	3.6926	3.5525	3.7806	3.5561
phytosphingosine	HMDB0004610	C12144	13.63	204	pos 178	4.2984	4.3404	5.6245	5.5923	5.4804	4.4406	4.3556	0	5.5827	4.2022	5.0733	4.2948	4.3503	4.6381	4.4637	0	4.982	3.9793	4.9056	4.7999	3.9002	3.8182	4.8496	4.9087	3.8494	3.9521	4.3442	4.144	0	3.8443	4.9455	5.1879	5.3841	5.1109	3.8457	4.9415	4.2188	4.222	4.1727	4.2046	4.3333	4.115	3.9774	3.7264
propane-1,3-diol	-	C02457	5.51	43	pos 179	4.5009	4.4182	4.132	4.0263	4.1427	4.1991	4.733	4.4119	4.1376	4.5487	4.3559	4.5516	4.6394	4.5826	4.6246	4.6422	4.4275	4.8333	4.4194	4.1717	4.4265	4.7112	4.3211	4.3845	4.2671	4.4171	4.5547	4.5959	4.5816	4.453	4.1291	4.2951	4.0966	4.1563	4.4162	4.1955	4.5224	4.3419	4.4762	4.3981	4.4367	4.312	5.3265	4.9384
Propylene glycol	HMDB0001881	C00583	4.81	117	pos 180	5.3008	5.2488	5.1171	5.047	4.9775	5.1079	5.4374	5.374	4.9808	5.3911	5.3711	5.2927	5.3719	4.2959	4.2748	5.8789	4.6725	4.3153	5.3673	5.1393	5.4714	5.72	5.2274	5.2802	5.6408	5.8393	6.0131	6.0101	6.0754	5.9768	5.2268	5.4265	4.7742	4.9875	5.3318	5.0886	5.1756	5.2181	5.0922	5.2055	5.1906	4.9933	4.5196	4.4053
Protocatechuic acid	HMDB0001856	C00230	15.27	193	pos 181	4.2296	4.1132	3.8829	3.9419	4.0391	4.1129	4.2066	4.2955	4.109	4.167	4.1923	4.1003	4.8692	4.2013	4.2874	4.7051	4.4715	4.4047	4.3002	4.2556	4.6444	4.7715	4.5361	4.5332	4.8206	4.4583	4.2625	4.4703	4.3831	4.4146	4.1013	4.2375	4.0232	3.9322	3.9775	4.0851	4.3302	4.3852	4.2103	4.2041	4.3409	4.1867	4.0939	4.1338
pseudo uridine	-	-	14.82	217	pos 182	5.9087	5.9123	5.8677	5.905	6.0472	6.1438	5.9534	5.9423	0	6.0835	6.0841	6.0928	6.1835	6.0756	5.9312	6.0758	5.9535	6.1034	5.7439	5.7008	5.9195	6.0462	5.7419	5.6971	6.0552	6.29	6.1526	6.2828	6.2857	6.031	5.8703	5.973	5.9174	6.0225	6.2003	5.9482	6.2649	6.074	6.3489	6.149	6.266	6.0898	5.9288	5.7775
Psicose	-	-	12.23	307	pos 183	4.1683	4.1895	3.8234	3.7705	3.7357	3.9794	3.958	4.2242	3.7588	3.9018	4.1035	4.0253	4.302	3.7874	3.7089	4.2408	3.8303	3.5395	3.7264	3.6827	4.0534	4.0566	3.7765	3.8362	4.046	4.1665	4.0293	4.3335	4.2685	4.2419	3.5308	3.6446	3.3036	3.3306	3.5182	3.6245	3.8266	3.7792	3.5982	3.7527	3.7729	3.6644	3.716	3.36
Pyroglutamic acid	HMDB0000267	C01879;C02237	11.9	156	pos 184	4.1562	6.2822	5.8093	5.4616	5.3908	5.8775	4.2856	5.2365	5.2577	3.6007	5.109	3.618	0	5.9931	6.0124	5.1521	5.9335	5.034	4.9367	4.8096	3.4933	3.671	5.2087	5.3036	4.3949	4.3889	4.4835	4.6026	3.1608	4.4264	5.954	5.7543	5.081	5.3054	3.5459	5.5138	4.9578	3.8722	5.1467	1.9201	5.5692	5.2893	4.9685	3.6304
Quinic acid	HMDB0003072	C00296;C06746	15.88	345	pos 185	4.3838	4.4894	4.2647	4.2073	4.1675	4.3749	4.019	4.4383	4.4694	4.449	4.5009	4.4875	4.1165	3.3952	3.5065	4.2827	3.7182	3.3381	3.6586	3.46	3.7025	3.2831	3.3552	3.4233	3.5528	2.9962	2.1661	3.3278	2.3223	2.9256	4.1633	4.1638	4.0269	4.1185	3.0104	4.2819	4.3103	4.0164	3.9719	3.5024	4.1749	3.8754	4.5494	4.2244
R-(-)-1-Amino-2-propanol	-	-	5.48	73	pos 186	4.5134	4.2509	4.372	4.1093	4.2407	4.1999	4.7324	4.6385	4.6655	4.6935	4.3813	4.6673	4.3653	4.1722	4.0518	5.2496	4.3138	4.6852	5.1709	5.3859	5.6855	5.5995	5.5668	5.3954	4.2365	4.2526	4.2714	4.4255	3.8487	4.1856	4.2862	4.6491	4.4314	4.3559	4.3755	4.2477	4.6271	4.8039	4.1572	4.1081	4.3571	4.1679	5.3908	5.0331
rac-Glycerol 3-phosphoate	-	-	14.77	357	pos 187	2.9823	2.9272	2.8855	2.7385	2.8772	2.9404	2.2683	3.333	3.2856	3.0878	3.4364	3.0703	4.4184	4.6671	4.6924	4.312	4.204	4.7501	4.3776	4.1732	4.2969	4.4008	4.5199	4.6258	3.3318	3.2592	3.5458	3.4626	2.7589	3.5247	3.3404	3.6836	3.3409	3.1391	1.9503	3.2905	3.1867	3.1663	2.2272	1.9311	3.2622	2.9453	2.5743	2.0288
Rhamnose_1_major	-	-	14.34	117	pos 188	5.6174	5.6095	5.3352	5.3246	5.3775	5.4694	5.5446	5.6621	5.5623	5.1454	5.7254	5.4841	6.5304	6.4598	4.2848	6.5057	6.3806	6.7539	6.0043	5.8507	6.2878	6.3487	6.0846	6.1279	6.2876	6.4635	6.4758	6.5838	6.5956	6.2253	5.6417	5.9212	5.2068	5.0643	5.4486	5.251	5.7223	5.8727	5.3125	5.9464	5.5988	5.3603	5.0791	4.8961
Saccharic acid	-	C00818	17.76	333	pos 189	3.5594	4.4107	4.2101	4.1017	4.0813	4.1967	2.3388	4.4638	4.3445	3.1978	4.1946	3.5651	5.1799	4.6696	5.369	3.7645	4.8002	3.5538	4.7862	4.4987	3.1928	3.2944	4.6112	4.5701	4.4049	4.3257	4.3342	4.6662	4.1998	4.4507	4.4244	4.3635	4.3412	4.3121	2.5495	4.4416	4.3799	4.4822	4.0737	3.3619	4.5464	4.2532	3.5704	3.3267
sarcosine	HMDB0000271	C00213	3.29	116	pos 190	3.619	4.3151	4.2062	4.2881	4.4086	4.2873	4.1812	5.9127	4.3076	4.6783	5.1094	6.2692	5.931	5.8545	5.6662	4.2853	5.1312	4.0899	5.4964	5.3176	4.1403	3.7301	5.6081	5.0285	5.4499	5.618	5.8516	6.2466	4.3829	3.9899	3.6585	4.8537	4.5215	3.7787	4.1457	4.8398	4.9115	3.7639	4.1391	3.2885	4.9629	3.956	3.4374	4.2243
Sinapic acid	HMDB0032616	C00482	19.29	368	pos 191	4.328	4.567	4.3094	4.3575	4.3819	4.3403	4.1501	4.7807	4.0058	4.4789	4.4292	4.0482	4.4161	3.8	3.7407	3.8501	4.5899	3.8499	3.4219	3.4628	3.7841	3.5811	3.4566	3.6504	4.5276	4.4317	4.1967	4.387	4.0929	4.1422	3.9141	4.1982	4.0126	4.2808	4.0396	4.4694	4.1073	3.9079	4.0826	3.6107	4.1023	3.8933	3.6596	3.4738
sophorose	-	C08250	16.11	73	pos 192	7.0562	7.0455	6.955	6.8777	6.9283	7.0032	6.9444	7.1917	6.7897	7.0901	6.7938	5.4015	5.7889	5.3579	5.5585	5.8535	5.7188	5.4399	5.8973	5.7555	5.8847	5.9113	5.834	5.8805	5.9199	5.8054	5.7902	5.934	5.8728	5.8607	6.8542	6.9211	6.78	6.7538	7.0607	6.174	7.1134	6.8965	7.0277	7.0472	6.3117	6.8737	7.0489	7.0163
sorbitol	HMDB0000247	C00794	12.75	73	pos 193	5.2964	5.3722	4.9388	4.9615	4.9848	5.0929	5.2479	5.5677	5.5367	5.6296	5.7193	5.4193	5.7047	5.2059	4.5947	5.6772	5.5468	5.2976	5.4376	5.2472	5.4191	5.5872	5.4288	5.4356	5.7233	5.7706	5.9162	6.0352	5.9308	5.9586	5.2244	5.1953	4.6907	4.469	3.8863	4.6438	4.9746	4.8447	4.8943	3.9644	5.1116	4.9632	5.3483	4.8709
Stearic acid	HMDB0000827	C01530	19.19	117	pos 194	4.5982	4.6463	4.5436	4.467	4.4332	4.5824	4.4845	4.7554	4.4974	4.6113	4.6463	4.8713	5.3871	4.8677	4.9639	4.7421	4.7574	5.0668	4.5193	4.3661	4.5984	4.7015	4.54	4.6619	4.4667	4.6028	4.756	4.8484	4.6923	4.7339	4.4993	4.6114	4.5343	4.3549	4.4372	4.5248	4.733	4.5819	4.5397	4.5655	4.7441	4.5835	4.0627	4.0456
Succinic acid	HMDB0000254	C00042	9.37	100	pos 195	2.9197	2.5803	2.8677	2.6126	3.1559	2.4442	3.0483	3.4634	2.4621	2.8706	3.5816	2.8718	4.9995	3.337	2.8576	2.6072	3.1807	3.0699	3.5005	2.6916	3.0729	2.044	2.7132	2.8192	2.8813	3.1413	2.4941	3.7262	3.526	3.0017	2.8577	3.3492	3.0118	3.0322	2.9508	3.8288	3.5057	3.0164	3.8572	3.2158	3.1699	3.21	3.6822	3.3521
Tetracosane	HMDB0034282	-	5.63	57	pos 196	3.7165	3.687	3.5778	3.3984	3.5441	3.6572	3.8652	3.7907	3.5958	3.7694	3.6903	3.6933	3.9173	3.914	3.9192	4.0525	3.7885	4.184	3.6453	3.6866	4.027	4.0707	3.6357	3.611	3.6496	3.7997	3.8703	3.935	3.991	3.8213	3.6717	3.7169	3.6293	3.6143	3.7835	3.6145	3.9715	3.7861	3.8575	3.6567	3.8938	3.7456	3.1267	3.3046
Tetrahydrofuran	HMDB0000246	-	3.21	42	pos 197	3.3382	3.5445	5.1103	5.2508	5.3002	3.4215	3.8109	4.1221	5.504	3.6855	5.5393	3.7119	6.0789	6.0828	6.0637	3.7251	5.857	4.8129	5.8057	5.8079	3.8188	3.7929	5.7577	5.5592	5.769	6.0182	6.0725	6.1435	3.8642	5.7636	3.2767	5.5569	5.4677	5.4916	3.9743	5.6413	3.9895	3.3363	3.8582	4.4223	5.6773	5.6974	2.7247	3.4347
Threitol	-	C16884	11.72	217	pos 198	5.4269	5.426	5.0832	5.0041	4.9942	5.215	5.0671	5.364	4.8301	5.0732	5.1653	5.1266	5.5322	4.4271	4.1248	5.5809	4.8635	4.3327	4.9883	4.8743	5.2713	5.3654	5.0282	5.0662	5.139	5.2402	4.9958	5.2771	5.3694	5.3414	4.8439	5.0181	4.6936	4.5758	4.4753	4.855	4.8834	4.9436	4.7322	4.6262	4.7962	4.6263	5.2039	4.9061
Threonic acid	HMDB0000943	C01620	12.47	292	pos 199	4.3959	4.4457	4.2703	4.1055	4.1919	4.3326	4.4029	4.6872	4.5443	4.7707	4.6442	4.537	4.8069	4.037	4.1229	4.9972	4.1161	3.9429	4.7785	4.6161	4.7849	4.9388	4.8078	4.7945	4.7503	4.8605	4.993	5.0986	4.9308	5.0181	4.2715	4.3175	4.0929	4.0096	3.1273	4.0812	4.5207	4.5228	4.4509	3.091	4.7525	4.6312	4.8405	4.2371
Threonine	-	C00188	10.23	218	pos 200	3.5679	4.0006	4.7262	4.538	4.5432	3.8399	3.1975	3.9482	4.503	3.3788	4.1946	3.4049	4.4378	4.7841	4.7323	3.1988	5.5673	3.5178	4.0156	3.9887	3.4292	3.562	2.9278	4.1631	3.5846	3.6715	3.5531	3.9244	3.6215	3.6806	4.3325	4.6764	4.204	4.4111	2.9649	4.229	2.4615	3.0314	2.5803	3.0211	4.2142	4.1561	3.5769	2.7728
Thymine	HMDB0000262	C00178	10.36	305	pos 201	2.8965	3.3055	3.3428	3.2612	3.3785	3.4348	3.2068	3.3767	3.4505	3.2697	3.5869	3.3387	3.6592	3.4623	3.3848	3.6396	3.5568	3.3669	4.3077	3.9093	3.5373	4.0313	4.4505	4.0873	3.2193	3.145	2.9063	3.3514	3.0786	3.1513	2.977	3.4882	3.3847	3.2715	1.9671	3.2306	2.631	3.0029	2.2482	1.9728	3.4706	3.2421	3.2248	2.75
tranexamic acid	HMDB0014447	C12535	10.52	179	pos 202	3.6587	3.5666	2.6385	3.0074	2.5061	3.5973	3.8341	3.825	3.2778	3.6564	2.5347	4.0536	3.7462	3.404	3.6052	4.0673	3.2399	3.3571	4.2559	3.717	4.1534	4.5414	3.725	3.7675	3.114	3.1324	3.1147	2.9043	2.6773	2.7938	2.9653	3.2876	3.3675	3.2416	3.7601	3.4208	2.8448	2.6755	2.3548	2.8263	2.0309	1.8957	3.0761	3.6508
trans-4-Hydroxy-L-proline	-	C01157	7.91	230	pos 203	1.83	1.7707	2.2732	1.6264	2.2078	1.7649	2.227	1.9202	1.6836	1.8894	1.8042	1.9479	3.9283	3.2626	3.1946	2.6156	3.7255	3.3747	4.2335	4.1358	4.5416	4.8883	4.3649	4.4861	3.6994	3.6907	3.4691	3.8482	3.7287	3.642	1.826	1.8881	1.8053	1.9773	1.9725	1.9558	2.1409	2.5985	2.2244	2.5782	2.0696	1.9344	1.9624	1.9638
Trans-P-menthane	-	-	3.86	97	pos 204	4.9022	4.8529	4.7278	4.6281	4.6634	4.7993	5.0364	4.9921	4.7197	4.9045	4.8686	4.9172	5.118	5.1224	5.1254	5.1486	4.9208	5.3292	4.8148	4.6998	5.0077	5.1203	4.7451	4.6996	4.7682	4.9089	4.9908	5.0731	5.1395	4.943	4.5957	4.7689	4.5995	4.6716	4.8798	4.6756	5.0019	4.8722	4.9804	4.9023	4.9447	4.8075	4.3182	4.3692
trisaccharide	-	-	16.84	217	pos 205	5.049	5.6794	5.522	5.3867	5.3928	5.5847	4.8071	5.403	4.9713	4.756	4.9648	4.8114	4.5661	4.4095	4.1242	4.5637	4.3317	4.6129	3.9859	5.0815	4.1467	4.6228	4.0589	3.5979	4.4213	4.5684	4.5243	4.4884	4.657	4.3815	5.074	5.0158	4.7607	4.9538	4.7546	4.9668	5.1769	4.9132	5.2639	3.626	5.3312	4.984	5.5454	4.723
Tryptamine	HMDB0000303	C00398	7.82	130	pos 206	2.9335	4.8283	4.9321	4.8268	4.8771	4.8125	3.9067	5.0413	4.9237	3.485	5.0713	2.9439	5.3625	5.3289	5.3597	3.668	5.1844	2.6157	5.023	4.8702	2.4557	2.6252	4.9706	4.9225	4.9288	5.0341	5.1909	5.2529	2.9193	5.1674	4.859	5.0349	4.8397	4.8629	3.0498	4.9085	4.5631	4.1133	5.0519	2.2664	5.1616	5.0261	4.4681	2.2938
Tyramine	HMDB0000306	C00483	14.64	174	pos 207	3.5491	5.1586	5.3978	5.2434	5.2142	5.3505	4.4818	4.8158	4.7997	3.7596	5.1334	3.8653	4.7598	4.4235	4.9291	4.1417	4.961	2.7708	4.4077	4.171	3.8464	3.8421	4.1464	4.511	3.4922	3.3593	3.6612	3.6962	3.4704	3.6218	5.3239	5.2689	5.2918	5.5795	3.2485	5.3031	3.424	3.0045	3.1748	2.4781	3.7868	3.5995	5.4862	3.7424
Uracil	HMDB0000300	C00106	9.54	58	pos 208	3.9007	3.8005	3.4878	3.2739	3.2663	3.7871	3.936	3.7371	4.3434	4.832	3.5971	3.869	4.0606	3.8267	4.0425	4.9962	3.7123	3.2173	4.4712	4.333	5.2805	5.1512	4.1678	4.2911	4.4246	4.2099	2.6515	2.8647	3.0462	4.4762	3.9704	3.911	3.717	3.5377	3.0988	3.6584	4.4494	4.516	4.5538	3.0609	4.393	4.2201	3.5799	3.619
Urea	HMDB0000294	C00086	8.08	147	pos 209	4.2958	4.3671	4.5917	4.2773	4.4925	4.4346	4.0904	4.109	5.8383	3.9343	4.3392	4.1604	4.7351	4.2391	4.4175	4.8895	4.3068	4.1579	4.8143	4.7596	5.1111	4.9979	4.9821	4.824	4.6318	4.5127	4.6693	4.6777	4.7206	4.7238	4.8018	4.7929	4.4781	4.5755	4.2273	4.4789	4.3803	4.565	4.3863	4.1014	5.641	4.974	4.1763	4.0782
Uridine	HMDB0000296	C00299	21.12	204	pos 210	5.1415	5.4897	5.3909	5.3241	4.5027	5.472	4.7588	5.4571	4.9999	5.0803	5.2699	5.0996	5.0416	4.7517	4.8723	4.3557	4.6408	4.5479	4.8483	4.6386	4.1966	4.2587	4.8928	4.9889	4.7239	4.5357	4.6289	4.2143	4.4657	4.595	5.0456	5.2011	4.8341	5.1377	4.2215	5.3097	5.535	5.39	5.338	5.0452	5.649	4.2776	4.9234	4.2102
Valine	-	C16436;C00183	7.85	144	pos 211	3.302	4.6173	5.3464	5.1438	5.2999	4.5134	2.6941	4.6493	4.8099	3.3164	4.6737	2.4135	4.9347	5.075	5.0918	2.6698	6.2823	2.7517	4.2523	4.1303	2.6388	3.0222	4.3745	4.2199	4.3284	3.8856	3.7216	4.1992	2.8008	4.144	4.8285	5.2914	4.547	5.0665	2.4383	5.1111	2.7329	2.3926	3.7384	2.4021	4.8113	4.6865	3.6962	2.4294
Xanthine	HMDB0000292	C00385	17.36	175	pos 212	5.4177	5.513	5.5151	5.307	5.167	5.5901	4.8113	4.5123	4.7379	4.903	4.5541	5.1592	4.6664	3.5006	3.7348	4.8554	4.0192	3.8311	4.5132	4.3567	4.8113	4.6024	4.1903	4.3835	4.6417	4.6468	4.5871	4.7496	4.3281	4.5879	4.8224	5.0935	4.8145	5.0221	5.1823	5.1221	4.8349	4.6238	4.68	4.7339	4.6007	4.4026	4.6962	4.3505
Xylonic acid	-	-	15.03	73	pos 213	3.9974	4.2204	3.9798	3.9517	4.013	4.2081	3.8511	4.1845	3.9399	4.5282	5.0858	4.3015	6.1376	5.1155	4.9049	6.463	5.8578	4.8508	4.6731	4.5326	4.8878	4.7551	4.8778	4.8692	5.3348	5.3059	6.0717	5.6224	5.5668	5.5791	5.4327	5.5552	4.5321	3.5473	4.335	3.741	5.3537	3.9494	5.0417	5.1592	4.1771	3.6752	4.3494	3.9655
[truncated: 55 more columns]
